# Supplementary material for: Characterizing genetic and environmental influences on variable DNA methylation using monozygotic and dizygotic twins
Source: PLoS Genet. 2018 Aug 9;14(8):e1007544. doi: 10.1371/journal.pgen.1007544 (PMC6084815; doi:10.1371/journal.pgen.1007544)
Supplement: S2 Table — (XLSX) [file pgen.1007544.s002.xlsx]

## Sheet: Sheet1
SNP			DNA methylation site					mQTL
dbSNP ID	Chr	Position	cg ID	Chr	Position	Mean methylation	Middle 80% range	Effect size	t statistic	p value
rs14307	1	38147606	cg06917450	1	38156652	0.244928	0.249242	0.213464	73.335	0
rs14307	1	38147606	cg24088508	1	38156462	0.199402	0.44511	0.37447	150.103	0
rs1890548	1	112135958	cg06205333	1	112161618	0.642782	0.354559	-0.26504	-93.8509	0
NA	1	118361268	cg01778345	1	118427435	0.536795	0.776074	-0.338531	-81.3593	0
rs483360	1	120200606	cg20485607	1	120217696	0.548335	0.62172	-0.285137	-101.214	0
rs17624493	1	152777964	cg07796016	1	152779584	0.588198	0.684391	-0.293816	-73.3529	0
rs351449	1	162374666	cg01062020	1	162382848	0.47236	0.426254	0.214562	78.5377	0
rs17015183	1	209948711	cg26035071	1	209982407	0.691641	0.491373	-0.439059	-97.6035	0
rs2313601	1	228398318	cg18477163	1	228402036	0.454831	0.360266	-0.170815	-74.2358	0
rs546206	1	229183555	cg10824677	1	229183526	0.776399	0.211114	-0.173273	-72.924	0
rs2181311	1	232007109	cg21109666	1	232007841	0.543785	0.427634	0.213324	76.9138	0
rs10927202	1	244516334	cg09033006	1	244517177	0.469748	0.22162	-0.166827	-74.5195	0
rs10218589	1	246667843	cg04798314	1	246668601	0.51924	0.749052	-0.331405	-75.6185	0
rs4308148	2	1835556	cg20846728	2	1843184	0.671031	0.359785	-0.170429	-74.1532	0
rs882418|rs386619194	2	3820113	cg17052675	2	3827356	0.545597	0.57079	-0.278847	-87.9921	0
rs906805	2	28604879	cg01273330	2	28605224	0.637902	0.376011	0.174083	78.8264	0
rs72853154	2	30666530	cg15652532	2	30669759	0.341167	0.408117	0.326273	111.849	0
rs72853154	2	30666530	cg17749961	2	30669863	0.176187	0.309976	0.235896	80.545	0
rs6706223	2	33944002	cg04131969	2	33951647	0.470846	0.814268	-0.384222	-82.6422	0
rs17769101	2	46888969	cg09399716	2	46890238	0.58047	0.335177	-0.289585	-91.7417	0
NA	2	200731287	cg23649088	2	200775458	0.640294	0.483169	-0.252331	-86.2679	0
rs3806680|rs386586770	3	3152384	cg21594961	3	3152916	0.227599	0.337328	0.304341	97.2224	0
rs4683152	3	45974886	cg08033130	3	45983597	0.552264	0.401424	0.191843	79.3501	0
rs11718322	3	121710086	cg20356878	3	121714668	0.412567	0.427101	0.192424	73.2258	0
rs3792282	3	125736204	cg15145296	3	125709740	0.210219	0.366684	0.251117	73.3258	0
rs6824231	4	7776112	cg25817503	4	7788342	0.779134	0.304573	-0.250722	-75.5014	0
rs62411565	4	25159390	cg02722613	4	25162898	0.135388	0.326996	0.315657	130.11	0
rs58099142	4	39151340	cg07700233	4	39171231	0.294869	0.337865	0.297696	76.527	0
rs1800759	4	100065509	cg12011299	4	100065546	0.56017	0.440288	-0.230195	-83.7132	0
rs6858147	4	119319409	cg26518628	1	97050305	0.732505	0.213688	-0.131679	-78.0327	0
rs930596	5	13664918	cg27586797	5	13664584	0.472985	0.753422	0.365985	83.7233	0
rs7751357	6	24625398	cg16906346	6	24646782	0.535067	0.448287	0.24199	82.9808	0
rs9366927	6	37027232	cg16773067	6	37027357	0.634814	0.326402	0.173127	79.3988	0
rs11963445	6	41013724	cg03644281	6	41068752	0.910833	0.292329	-0.278673	-72.9429	0
rs62396296	6	41049310	cg04346459	6	41068666	0.853064	0.392584	-0.358301	-85.1818	0
rs11963445	6	41013724	cg09580153	6	41068724	0.911784	0.263531	-0.253267	-85.5891	0
rs62396296	6	41049310	cg25110423	6	41068646	0.814681	0.340701	-0.304343	-72.8919	0
rs6570262	6	139007737	cg06864789	6	139012992	0.414717	0.636817	-0.27617	-90.3519	0
rs6951245	7	1058193	cg22785556	7	1081061	0.724891	0.352731	-0.246578	-73.8459	0
rs72607753	7	128345171	cg10157098	7	128354967	0.385752	0.250179	0.216554	75.3178	0
rs4731508	7	128349632	cg12560447	7	128354965	0.3874	0.233632	0.193997	73.2492	0
rs12544264	8	627040	cg01053087	8	637909	0.215732	0.365445	0.279829	74.362	0
rs1125502	8	91674716	cg16814680	8	91681699	0.519101	0.694824	-0.307238	-97.7981	0
rs2935121|rs386577443	8	101178405	cg00191853	8	101177733	0.410997	0.315269	0.140804	72.6526	0
rs35053509	8	144309389	cg19504605	8	144339106	0.638882	0.314922	-0.140793	-82.2198	0
rs6476398	9	33119241	cg20290983	6	43655470	0.169642	0.265604	0.133049	90.0701	0
rs10047393	10	45061109	cg02113055	10	45072520	0.474349	0.788512	-0.374316	-86.477	0
rs1896422	10	123210812	cg02210151	10	123356041	0.549052	0.38001	0.174994	74.2352	0
rs1896422	10	123210812	cg07044115	10	123100181	0.557953	0.519838	0.243403	85.272	0
rs1896422	10	123210812	cg08899523	10	123244591	0.479029	0.45948	-0.239865	-79.2246	0
rs9418754	10	128800660	cg06406458	10	128810499	0.789453	0.403556	-0.374587	-92.0719	0
rs9418754	10	128800660	cg19572051	10	128810484	0.662376	0.273943	-0.238799	-77.127	0
rs4757214	11	13966034	cg23284931	11	13983273	0.653333	0.353012	-0.276574	-89.4989	0
rs61897426	11	47416569	cg13308137	11	47528955	0.205884	0.308113	0.263196	72.9618	0
rs548854	11	57159189	cg15971518	11	57159174	0.395915	0.472496	0.22573	77.7061	0
rs11231600	11	63602112	cg04850017	11	63683019	0.562791	0.391623	-0.188873	-76.8497	0
rs693025	11	66343851	cg24851651	11	66362959	0.493473	0.733262	0.350163	74.3008	0
rs9989009	12	66458362	cg16749629	12	66459807	0.617364	0.388369	-0.191345	-82.1465	0
rs12368452	12	129277164	cg09035930	12	129282057	0.646587	0.502431	-0.247299	-90.1337	0
rs3897927	13	28562901	cg21950155	13	28555387	0.59415	0.447711	-0.200737	-74.1768	0
NA	13	50194394	cg08779649	13	50194554	0.587404	0.72708	-0.348402	-72.79	0
rs1177401	13	112173067	cg14154082	13	112174009	0.160474	0.19077	0.127089	73.3333	0
rs2162491	14	59296247	cg02291164	14	59296302	0.337568	0.313925	0.156848	74.019	0
rs8026797	15	40426913	cg06926377	15	40443853	0.519444	0.487199	0.222083	75.953	0
rs7165396	15	41586947	cg18705301	15	41695430	0.505808	0.338606	-0.27713	-74.0014	0
rs7180319	15	57655776	cg10070864	15	57664490	0.653107	0.288934	-0.240467	-77.5815	0
rs7180319	15	57655776	cg16958467	15	57655799	0.694059	0.313488	-0.266814	-95.0852	0
rs58048858	15	67355486	cg20356637	15	67356310	0.694932	0.313273	-0.231255	-74.5961	0
rs1886697	16	68716179	cg04657470	2	198365150	0.230278	0.286967	-0.123001	-77.0698	0
rs11657097	17	114068	cg05449108	17	114319	0.667621	0.331014	0.149978	76.1965	0
rs4790410	17	2917348	cg19078123	17	2917358	0.694243	0.309974	-0.183618	-82.3529	0
rs4796533	17	6556538	cg08103988	17	6558365	0.519957	0.80732	0.398069	241.264	0
rs4796533	17	6556538	cg08750459	17	6558815	0.407871	0.617238	0.302791	122.68	0
rs4796533	17	6556538	cg21358336	17	6558440	0.518155	0.711382	0.343529	162.909	0
rs8065624	17	8776843	cg04354002	17	8777762	0.52009	0.316555	-0.236851	-74.3517	0
NA	17	41840575	cg26893861	17	41843967	0.303399	0.320254	0.25572	119.716	0
rs7236220	18	74099350	cg24786174	18	74118243	0.437439	0.323513	-0.158329	-81.2493	0
rs58235777	19	2749937	cg06609049	19	2785107	0.145052	0.216619	0.166845	75.5032	0
rs260503	19	58790095	cg08291996	19	58791159	0.237031	0.322176	0.182155	81.0304	0
rs6079677	20	15122105	cg09937190	20	15177509	0.546518	0.428873	0.194536	74.3175	0
rs2867793	20	42724854	cg05036715	10	58777720	0.675254	0.269784	-0.138989	-83.1197	0
rs6001566	22	39774448	cg11247378	22	39784982	0.349226	0.546447	0.286825	74.1719	0
rs3778772	7	134842878	cg07876788	7	134849633	0.471164	0.386629	0.187387	72.1051	1.9303e-307
rs10903387	10	1207809	cg02848996	10	1209463	0.843973	0.208921	0.102524	71.9622	5.90922e-307
rs12799462	11	13977738	cg23722437	11	13983009	0.745081	0.210817	-0.150909	-71.8648	1.26902e-306
rs798861	7	40127334	cg13264672	7	39993440	0.354379	0.311821	-0.151447	-71.7509	3.10295e-306
rs6500859	16	6914358	cg03623568	16	6915990	0.537277	0.314651	0.224708	71.6546	6.62052e-306
rs9869029	3	183735286	cg01324343	3	183735012	0.496964	0.536874	-0.242633	-71.5293	1.77513e-305
rs10745704	12	95226936	cg08922308	12	95226993	0.565673	0.319694	-0.219929	-71.2789	1.27925e-304
rs57323848	1	167507471	cg24693760	1	167509918	0.353837	0.338569	0.25247	71.2084	2.23199e-304
rs4309324	14	51606336	cg23942311	14	51606299	0.680371	0.298038	-0.158259	-71.162	3.22217e-304
rs2874236	17	39564503	cg18068256	17	39577629	0.808004	0.0450765	-0.279593	-70.9722	1.44731e-303
rs7733992	5	115425029	cg10875794	5	115425060	0.835631	0.198301	-0.172021	-70.9237	2.12604e-303
rs140593720	6	41097482	cg20398880	6	41068722	0.771048	0.269233	-0.230575	-70.9108	2.35602e-303
NA	6	41068257	cg02167203	6	41068553	0.775352	0.223262	-0.205082	-70.8936	2.69903e-303
rs1896422	10	123210812	cg16653991	10	123244536	0.456698	0.458653	-0.229616	-70.8222	4.75526e-303
rs6476398	9	33119241	cg04842962	6	43655489	0.121674	0.145114	0.0759061	70.315	2.69686e-301
rs7645669	3	44301725	cg15083578	3	44450272	0.766376	0.264649	-0.208094	-69.9097	6.90184e-300
rs9846167	3	14257978	cg19876987	3	14258049	0.564746	0.369468	-0.289922	-69.8402	1.20525e-299
rs73104582	4	10136716	cg26043149	18	55253948	0.0998034	0.106391	0.0632125	69.2387	1.52827e-297
rs645279	6	25880494	cg03517284	6	25882590	0.513764	0.238845	0.213593	69.1449	3.25941e-297
rs1772143	1	205799987	cg11965913	1	205819406	0.388706	0.684402	0.321254	69.1377	3.45681e-297
rs13225594	7	43781257	cg19148731	2	74780229	0.601983	0.338978	-0.238188	-69.0803	5.49993e-297
rs3777679	6	139470583	cg07285237	6	139447669	0.459877	0.386815	-0.197863	-68.6031	2.63974e-295
rs56347056	10	86259872	cg07356745	10	86259688	0.369423	0.417677	0.329213	68.5807	3.16857e-295
rs6867032	5	2015103	cg26168224	5	2018326	0.631993	0.177399	0.128584	68.5082	5.71466e-295
rs72620820	2	238358844	cg14458575	2	238380390	0.221129	0.232479	0.163333	68.3047	3.00274e-294
rs3135145	4	3299504	cg02754929	4	3295736	0.567382	0.305555	-0.145297	-68.3016	3.08077e-294
rs530	21	40195277	cg02119577	21	40195074	0.778851	0.244317	-0.120374	-67.831	1.44932e-292
rs4671949	2	54751112	cg01286930	2	54783773	0.397317	0.306729	0.221834	67.8296	1.46624e-292
rs7464436	8	2002029	cg09584650	8	2002012	0.284245	0.395061	0.262799	67.7848	2.11739e-292
rs645279	6	25880494	cg12310025	6	25882481	0.580596	0.31139	0.258424	67.5408	1.57449e-291
rs4613238	2	169071578	cg08240917	2	169071559	0.739487	0.276654	-0.19169	-66.8676	4.10103e-289
rs10772486	12	11697572	cg18232235	12	11700321	0.832232	0.452602	-0.401141	-66.857	4.47617e-289
rs2944770	8	141555228	cg26074100	8	141568712	0.467374	0.37625	0.169619	66.4317	1.5375e-287
rs3793619	9	124981911	cg13862711	9	124989915	0.6602	0.416995	-0.300684	-66.4096	1.84947e-287
rs10214312	5	131821866	cg21138405	5	131827807	0.352664	0.364844	0.185477	66.3309	3.56296e-287
NA	8	826909	cg01971667	8	817044	0.648514	0.278223	-0.212936	-66.2632	6.27368e-287
rs2335407	1	154843347	cg06221963	1	154839813	0.591517	0.381239	-0.203047	-66.0595	3.4436e-286
NA	13	50194394	cg03651054	13	50194643	0.607394	0.613795	-0.335383	-66.0588	3.46516e-286
rs1896422	10	123210812	cg25052156	10	123355454	0.679654	0.386106	0.17168	65.8464	2.05442e-285
rs111527555	7	1201518	cg18402987	7	1209562	0.182908	0.415492	0.350003	65.5566	2.34702e-284
rs56134657	10	76961919	cg02271943	10	76996533	0.815834	0.286866	-0.318807	-65.4894	4.13063e-284
rs1896422	10	123210812	cg06791446	10	123355268	0.556983	0.408136	0.181297	65.3597	1.23348e-283
rs11853802	15	52697195	cg16711522	15	52758277	0.703641	0.168942	-0.128142	-65.3379	1.48242e-283
rs10272648	7	4238412	cg07249765	7	4244643	0.735771	0.506381	-0.395713	-65.2322	3.61883e-283
rs2114582	2	179287834	cg14011486	1	26737247	0.168121	0.213633	0.129566	65.2112	4.3207e-283
NA	10	66765923	cg05276469	17	16570473	0.271564	0.391328	0.280817	65.1282	8.72063e-283
rs928769	21	39637429	cg12746557	21	39644332	0.33902	0.275388	0.17436	65.0472	1.73002e-282
rs853195	17	35848255	cg06716730	17	35851459	0.631769	0.273809	-0.144183	-64.9519	3.87889e-282
rs645279	6	25880494	cg03264133	6	25882463	0.543508	0.240367	0.214375	64.7448	2.24922e-281
rs4765541	12	124465995	cg25459280	12	124492549	0.507525	0.379502	0.191065	64.7225	2.71778e-281
rs34449737	10	70824858	cg14418922	10	70824840	0.67291	0.251049	-0.184718	-64.6171	6.66248e-281
rs66617216	2	75815890	cg26175789	2	75821892	0.666931	0.223888	-0.171454	-64.6043	7.42737e-281
rs1999333	21	46670401	cg06618935	21	46677482	0.608502	0.287214	-0.200426	-64.4123	3.81377e-280
rs77385263	5	74717811	cg03649429	5	74798138	0.771681	0.240216	-0.209813	-64.2156	2.04535e-279
rs6553051	4	188190117	cg09351881	4	188190184	0.303153	0.322074	0.294108	64.0324	9.8016e-279
rs62076520	17	80695406	cg02398342	17	80708632	0.576974	0.452936	-0.247336	-63.7753	8.89838e-278
rs6570262	6	139007737	cg18136963	6	139013146	0.427237	0.576696	-0.232718	-63.689	1.86815e-277
rs594655	1	146515076	cg03526459	1	146549940	0.46914	0.752561	0.37205	63.5933	4.25423e-277
rs3843611	11	35571353	cg19530168	11	35571496	0.622846	0.248204	-0.214131	-63.5547	5.93591e-277
rs10420384	19	18549549	cg01065977	19	18549689	0.807331	0.168146	-0.132485	-63.5467	6.3581e-277
rs199448	17	44809001	cg22968622	17	43663579	0.233051	0.432656	0.296565	63.1101	2.7588e-275
rs8083001	18	72165058	cg26446133	18	72167187	0.518614	0.240567	-0.172362	-63.014	6.34071e-275
rs56069442	4	7933939	cg13534536	4	7938304	0.778252	0.252235	-0.151414	-62.9933	7.58529e-275
rs10214312	5	131821866	cg00255919	5	131827918	0.396169	0.387755	0.201709	62.9142	1.50685e-274
rs11535805	11	58584476	cg18551877	11	58612087	0.131729	0.172138	0.116609	62.6838	1.11527e-273
rs2283868	22	30799720	cg03868770	22	30783737	0.45796	0.199334	-0.135356	-62.6589	1.38442e-273
rs71428473	2	241823485	cg01588581	2	241832900	0.610247	0.29544	-0.202405	-62.577	2.82385e-273
rs274716	5	6722289	cg10857441	5	6722123	0.644726	0.271157	-0.138352	-62.469	7.23856e-273
rs13056506	22	38580917	cg25457927	22	38595422	0.573827	0.236683	-0.11625	-62.3778	1.6041e-272
rs1772143	1	205799987	cg26354017	1	205819088	0.519328	0.688557	0.328675	62.288	3.51527e-272
rs2761587	1	76149181	cg03433033	1	76189801	0.322153	0.31894	0.164553	62.2747	3.94964e-272
NA	1	162382637	cg27003165	1	162381929	0.583119	0.285689	0.141666	62.2461	5.07057e-272
rs10272648	7	4238412	cg02004499	7	4244250	0.866591	0.261449	-0.193932	-62.1622	1.056e-271
rs958234	11	109784515	cg04064998	11	109786133	0.442412	0.285687	-0.154267	-62.0878	2.02734e-271
rs11763742	7	135671473	cg21537187	7	135662562	0.734753	0.279263	-0.256343	-62.0781	2.20668e-271
rs8083001	18	72165058	cg25817165	18	72167213	0.552693	0.248707	-0.175414	-62.0318	3.30986e-271
rs6490072	12	111784495	cg10833066	12	111807467	0.448872	0.323505	0.217724	61.9822	5.11447e-271
rs744780	8	144579523	cg20583945	8	144636462	0.27936	0.2286	0.215145	61.9801	5.20682e-271
rs1877568	3	124484187	cg18770216	3	124491657	0.436693	0.218125	0.17483	61.9473	6.94604e-271
rs11125916	2	62609378	cg21819782	2	62609317	0.270966	0.2689	0.175969	61.9467	6.97859e-271
rs62076520	17	80695406	cg22325292	17	80708367	0.746829	0.385893	-0.21057	-61.843	1.73493e-270
rs10885618	10	116617718	cg07733920	10	116636356	0.707761	0.2233	-0.115747	-61.7755	3.14081e-270
rs17031092	2	43809248	cg21555271	2	43826133	0.764522	0.181567	-0.150168	-61.7589	3.63192e-270
rs10511304	3	111793957	cg26315918	3	111793950	0.163142	0.154841	0.116217	61.7232	4.97253e-270
rs56134657	10	76961919	cg05593559	10	76998104	0.811878	0.187966	-0.333207	-61.6985	6.18299e-270
rs72671236	1	42288685	cg11256186	1	42288825	0.697415	0.20185	-0.148884	-61.6887	6.73789e-270
rs6726634	2	152159880	cg04758026	2	152159591	0.5088	0.341616	-0.164817	-61.5638	2.02354e-269
rs1772143	1	205799987	cg14893161	1	205819251	0.389512	0.635724	0.28929	61.4881	3.94534e-269
rs4924785	17	19353378	cg19949948	17	19361230	0.667832	0.253326	-0.139571	-61.4066	8.09722e-269
rs7644362	3	71829242	cg01904145	3	71831301	0.71239	0.215392	-0.157368	-61.3474	1.36588e-268
rs6570262	6	139007737	cg07185983	6	139012860	0.38327	0.393433	-0.173581	-61.2962	2.14752e-268
rs12702435	7	1197994	cg16145915	7	1198662	0.598508	0.202026	0.096139	60.8747	8.99767e-267
rs2271	1	68585667	cg13205059	1	68586408	0.816842	0.0541815	-0.33024	-60.6885	4.71264e-266
rs708727	1	205767885	cg14159672	1	205819179	0.517056	0.673357	0.31804	60.388	6.87577e-265
rs11726883	4	78038824	cg12314730	4	78032003	0.728732	0.24068	-0.116712	-60.3057	1.43542e-264
rs13156324	5	167549981	cg08769507	5	167592669	0.0532027	0.0218856	0.180274	60.2993	1.51929e-264
rs75570	1	42248979	cg17220055	1	42248998	0.538623	0.510312	0.23871	60.2168	3.1778e-264
NA	2	102873260	cg23719516	2	102870456	0.291305	0.322047	0.155185	60.1696	4.85019e-264
NA	17	44735338	cg12609785	17	43660871	0.188127	0.275116	0.183649	60.1109	8.20475e-264
rs55946741	5	173345023	cg18693985	5	173351052	0.706298	0.229405	-0.14951	-60.0084	2.05806e-263
rs199448	17	44809001	cg17117718	17	43663208	0.096509	0.134761	0.107359	59.9167	4.68684e-263
rs57016471	3	32566588	cg27361401	3	32612762	0.089517	0.0271291	0.343844	59.9143	4.79238e-263
rs10818651	9	124974419	cg04282082	9	124988720	0.604975	0.466915	-0.267978	-59.7733	1.70258e-262
rs2898934|rs386576786	11	3645057	cg07243930	11	3647365	0.734061	0.248185	-0.212346	-59.7417	2.26257e-262
rs10083027	12	68845536	cg11799593	12	68845869	0.387787	0.426917	0.185564	59.6972	3.37803e-262
NA	8	145030900	cg02331830	8	145008288	0.405025	0.463063	-0.20125	-59.6718	4.24347e-262
rs3786782	19	48228615	cg12489353	19	48231499	0.667193	0.30821	-0.15109	-59.3288	9.3932e-261
rs10802123	1	120159125	cg16322792	1	120165303	0.414531	0.443017	-0.196637	-59.2067	2.83647e-260
rs1772143	1	205799987	cg07167872	1	205819463	0.460979	0.569872	0.273337	59.1002	7.44624e-260
rs4796533	17	6556538	cg13207180	17	6558064	0.729332	0.213045	0.0935531	59.0375	1.31565e-259
rs710010	14	59183573	cg13972423	14	59183596	0.746875	0.190915	-0.10116	-58.9179	3.89654e-259
rs72885163	1	46807117	cg15580309	1	46814106	0.402687	0.222051	0.169609	58.6154	6.12587e-258
rs61878209	11	31113275	cg06552810	11	31128660	0.600898	0.207216	0.116408	58.5916	7.60984e-258
rs7562645	2	30766552	cg12454169	2	30669597	0.180942	0.216229	0.132589	58.5863	7.98847e-258
rs10422304	19	3101360	cg03063057	19	3110400	0.804552	0.283807	-0.246548	-58.5314	1.31814e-257
rs10884916	10	111658925	cg00817464	10	111662876	0.792406	0.259309	-0.114771	-58.4804	2.10034e-257
rs1139424	5	224633	cg22857025	5	266934	0.946121	0.0558395	-0.0489482	-58.2443	1.8213e-256
rs12903325	15	50353277	cg13399903	15	50352288	0.465997	0.28924	0.18856	58.2126	2.43431e-256
rs34038797	12	740009	cg01201512	12	740338	0.438102	0.752603	0.350313	58.1792	3.30745e-256
rs7747343	6	106490225	cg02270332	6	106475062	0.493075	0.50027	-0.229767	-58.1293	5.22481e-256
rs10887884	10	82204664	cg00277334	10	82204260	0.483412	0.170103	-0.0932692	-57.9894	1.88843e-255
rs4948948	10	45606982	cg03955764	10	45604781	0.653663	0.288662	-0.14078	-57.9367	3.06451e-255
rs55992523	6	2237782	cg12303981	6	2244766	0.784351	0.196689	-0.158987	-57.8409	7.40038e-255
NA	8	826909	cg07178994	8	816998	0.510816	0.240448	-0.182082	-57.8176	9.16731e-255
rs1970723	11	114197337	cg24647015	11	114191367	0.535165	0.29982	-0.14674	-57.8066	1.0146e-254
rs6711977	2	99872579	cg05043910	2	99872119	0.63885	0.283592	0.125953	57.6371	4.84388e-254
rs2274748	9	124976152	cg21469772	9	124989294	0.660887	0.344611	-0.210943	-57.6194	5.69827e-254
rs1377536	2	12346638	cg08206881	2	12317357	0.236135	0.305697	0.205614	57.6104	6.19527e-254
rs59601467	8	124193488	cg23067535	8	124195133	0.675666	0.212562	-0.194974	-57.489	1.90193e-253
rs1772143	1	205799987	cg24503407	1	205819492	0.490727	0.631606	0.293894	57.2276	2.13855e-252
rs9657360	8	144676862	cg17524265	8	144659883	0.274864	0.238551	0.155577	57.136	5.00225e-252
rs10751693	12	132273316	cg08693745	12	132286231	0.660134	0.319516	-0.175257	-57.13	5.2881e-252
rs4080706	15	40879285	cg05924882	15	40883034	0.645001	0.234022	-0.117986	-57.087	7.88556e-252
rs2761587	1	76149181	cg10523679	1	76189770	0.299205	0.361793	0.182782	57.0867	7.90724e-252
NA	3	151867484	cg27098685	3	151867537	0.594704	0.230886	-0.160856	-56.9834	2.06381e-251
rs2784272	1	221081261	cg16008148	1	221062819	0.361742	0.252079	0.121705	56.956	2.66319e-251
rs1251490	1	76518693	cg00791851	1	76518896	0.481773	0.393397	-0.192616	-56.768	1.53378e-250
rs6032541	20	44420280	cg23252815	20	44420276	0.219668	0.215855	-0.0902892	-56.6814	3.44095e-250
rs514659	9	136142203	cg21160290	9	136149941	0.645595	0.29749	0.187346	56.5064	1.76489e-249
rs6570262	6	139007737	cg25399239	6	139013092	0.29939	0.384883	-0.185088	-56.4594	2.74006e-249
NA	20	62052185	cg25356393	20	62052156	0.761925	0.253343	-0.139859	-56.4094	4.37449e-249
rs1181602	7	43795677	cg12894711	7	43821949	0.417592	0.249361	0.178686	56.3448	8.0061e-249
rs737153	6	135171263	cg22676075	6	135203613	0.56829	0.319298	0.249012	56.3233	9.79468e-249
rs9912203|rs386625804	17	41445145	cg23758822	17	41437982	0.354475	0.451839	0.267345	56.2714	1.59342e-248
rs1896422	10	123210812	cg18566515	10	123356236	0.401408	0.396215	0.176027	56.2413	2.11408e-248
rs10206101	2	241835543	cg04034577	2	241836375	0.503327	0.256537	0.120178	56.1299	6.01251e-248
rs12466416	2	139440721	cg08010094	2	139539001	0.587362	0.371199	-0.226383	-56.1179	6.73125e-248
NA	1	156899807	cg12604331	1	156906485	0.323932	0.225855	0.170677	56.0515	1.25695e-247
rs12410338	1	57037559	cg13320211	1	57037591	0.658406	0.302994	0.151863	55.7692	1.79478e-246
rs62484024	7	127791385	cg02301128	7	127792165	0.83656	0.109216	-0.103333	-55.6601	5.02434e-246
rs28595855	5	135418325	cg12897067	5	135418308	0.235189	0.300518	0.221206	55.4476	3.7505e-245
rs3929996	16	423750	cg26944245	16	421049	0.569066	0.33677	-0.160824	-55.3942	6.21769e-245
rs193220	17	74268619	cg09812376	17	74270190	0.479018	0.33069	-0.183206	-55.2221	3.18279e-244
rs11535285|rs78977165|rs111188060	7	107143866	cg23024343	7	107201750	0.668304	0.333784	-0.2388	-55.2165	3.35718e-244
rs17444839	10	77875690	cg09553982	10	77875676	0.514732	0.241488	-0.179888	-55.1282	7.76602e-244
NA	20	30079276	cg21427119	20	30132790	0.83801	0.164356	-0.114648	-55.1268	7.86793e-244
rs3792282	3	125736204	cg04553112	3	125709451	0.1592	0.225966	0.145402	55.1129	8.98305e-244
rs3802120	7	156977794	cg05182265	7	156933206	0.336733	0.24745	-0.142299	-54.983	3.09168e-243
rs6818128	4	26451326	cg03461641	4	26454190	0.711774	0.412601	-0.210573	-54.9544	4.05814e-243
rs1174656	1	183616687	cg23961843	1	183623675	0.414164	0.391304	0.16844	54.8983	6.9285e-243
rs59966357|rs10985284	9	124270502	cg13607226	9	124262699	0.433372	0.203696	0.12203	54.8609	9.90017e-243
rs527702	1	59025147	cg04863005	1	59043208	0.518962	0.359442	-0.222607	-54.8568	1.0293e-242
rs4840341	8	8241665	cg02239258	8	8241752	0.666984	0.29954	-0.1755	-54.7599	2.59304e-242
rs12938918	17	80849463	cg01640684	17	80870529	0.741252	0.221179	-0.158209	-54.7061	4.33868e-242
rs11070294	15	41096344	cg03012280	15	41098255	0.649528	0.341447	0.160181	54.6387	8.26006e-242
rs13255791	8	929875	cg05682581	8	929958	0.116889	0.195209	0.167545	54.52	2.57231e-241
NA	5	81325144	cg15871215	5	81402204	0.646171	0.323198	-0.149202	-54.4094	7.42112e-241
rs12507050	4	10007305	cg11266682	4	10021025	0.387468	0.278175	-0.129753	-54.3447	1.3806e-240
rs11731570	4	122718994	cg06713675	4	122721982	0.534417	0.28613	-0.183802	-54.3279	1.62141e-240
rs6059010	20	31590067	cg08642068	20	31591776	0.577728	0.314643	0.211237	54.1188	1.20995e-239
rs12466682	2	101058724	cg16781264	2	101087575	0.22083	0.244686	0.222703	54.114	1.26662e-239
rs4902214	14	63670903	cg07157030	14	63671356	0.576522	0.543831	-0.24402	-54.093	1.55083e-239
rs4236073	6	41199102	cg06363485	6	41207376	0.606032	0.239852	0.158619	53.9378	6.91605e-239
rs2335407	1	154843347	cg09359103	1	154839909	0.509988	0.332307	-0.166802	-53.923	7.97191e-239
rs11134515	5	167912171	cg13011109	5	167955758	0.327083	0.186301	0.139802	53.9127	8.80954e-239
rs514659	9	136142203	cg22535403	9	136150032	0.451161	0.227138	0.145225	53.8566	1.51256e-238
rs11606558	11	14328689	cg19336497	11	14380999	0.543109	0.215088	-0.107876	-53.7741	3.35538e-238
rs34444	12	97242712	cg23758309	12	97273300	0.575526	0.311957	0.1413	53.6689	9.27944e-238
rs3793619	9	124981911	cg13571460	9	124989337	0.739285	0.313601	-0.221873	-53.6093	1.65233e-237
rs527702	1	59025147	cg01821018	1	59043280	0.574692	0.336228	-0.217391	-53.5205	3.90427e-237
rs12708895	16	69337403	cg05765605	16	69360307	0.41116	0.259873	0.196037	53.5045	4.55606e-237
rs10848163	12	131108270	cg08164151	12	131118432	0.299338	0.454031	0.223448	53.4314	9.26402e-237
rs62065492	17	30822607	cg18200150	17	30822561	0.588922	0.401328	-0.195312	-53.3814	1.50431e-236
rs10906541	10	13971726	cg07629776	10	13972210	0.607487	0.454207	0.184467	53.283	3.9119e-236
rs1040231	1	2039236	cg19257562	1	2043853	0.785768	0.19564	-0.154733	-53.2663	4.60257e-236
rs34038797	12	740009	cg26654770	12	740100	0.351537	0.60255	0.270159	53.1441	1.51031e-235
rs17138747	7	116132670	cg16553024	7	116138462	0.631763	0.214685	-0.204779	-53.0331	4.45057e-235
rs544370	11	68653232	cg21862992	11	68658383	0.605948	0.342381	0.199588	52.9885	6.87482e-235
rs10903387	10	1207809	cg16659583	10	1209455	0.806921	0.217988	0.107594	52.9325	1.18746e-234
rs149422225	17	14094021	cg00902417	17	15492168	0.69103	0.221814	-0.101195	-52.9222	1.31336e-234
rs6840580	4	129389738	cg16301894	4	129389744	0.589288	0.578377	-0.234939	-52.7595	6.43678e-234
rs9376628	6	141860331	cg15052665	6	141804349	0.446915	0.311484	0.152431	52.7195	9.51983e-234
rs7522090	1	111929940	cg18346412	1	111929363	0.322813	0.317586	-0.151807	-52.6594	1.71429e-233
rs3008818	6	39891369	cg10871120	6	39891273	0.487123	0.332263	-0.159595	-52.4724	1.07128e-232
rs750370	10	834050	cg10556349	10	835070	0.349307	0.264836	-0.136645	-52.3792	2.67542e-232
rs62396298	6	41055628	cg06671660	6	41068741	0.743828	0.230706	-0.192401	-52.368	2.98475e-232
rs859315	16	4785807	cg06118351	16	4788808	0.573173	0.423344	0.214563	52.2334	1.12193e-231
rs9368346	6	21789779	cg17050756	6	21771976	0.448977	0.20988	-0.110108	-52.2116	1.38922e-231
rs35682	3	10328782	cg11030744	3	10328490	0.74216	0.183141	-0.0925732	-52.1098	3.78877e-231
rs8013046	14	69163110	cg24178897	14	69170010	0.637417	0.169666	-0.118776	-51.9635	1.60378e-230
rs10848163	12	131108270	cg06712767	12	131118561	0.41308	0.564035	0.247731	51.8075	7.4925e-230
rs10818651	9	124974419	cg03363289	9	124990165	0.491654	0.441186	-0.223941	-51.6775	2.71258e-229
rs62018585	15	41096605	cg13045913	15	41100308	0.196026	0.225726	0.125315	51.5208	1.28242e-228
rs11103291	9	138947799	cg18391209	1	223747670	0.472864	0.585336	0.366387	51.395	4.47441e-228
rs4291001	5	148519187	cg18129178	5	148520854	0.468998	0.145907	-0.107683	-51.3834	5.02054e-228
NA	8	145030900	cg14598846	8	145008909	0.483235	0.181992	-0.0953288	-51.2834	1.35798e-227
rs6729659	2	238385126	cg16989719	2	238392110	0.624067	0.185545	-0.123246	-51.2773	1.44217e-227
rs3749791	5	179721688	cg02891314	5	179741120	0.628753	0.511256	-0.265472	-51.2582	1.74392e-227
rs7786808|rs386613164	7	158223106	cg01191920	7	158217561	0.828343	0.158501	-0.0801608	-51.1946	3.28645e-227
rs62076520	17	80695406	cg03115019	17	80708279	0.753859	0.22317	-0.103825	-51.1108	7.58099e-227
rs9657360	8	144676862	cg08017634	8	144659831	0.355861	0.207797	0.137979	51.0907	9.26229e-227
NA	1	25299748	cg10321404	1	25296788	0.653232	0.246971	0.120348	50.955	3.59043e-226
rs11068866	12	110345073	cg12870014	12	110450643	0.518702	0.307294	0.226926	50.7546	2.66487e-225
rs5757655	22	39797178	cg24399712	22	39784796	0.166727	0.262173	0.158515	50.6889	5.14567e-225
rs3796061	2	103343234	cg04062040	2	103343421	0.751225	0.148886	-0.0933455	-50.6592	6.93287e-225
rs1896422	10	123210812	cg16273546	10	123070392	0.553789	0.302882	-0.154736	-50.6225	1.0014e-224
rs34002958	21	43529399	cg19766460	21	43528205	0.106723	0.115798	0.0863203	50.5017	3.36624e-224
rs7964474	12	5696001	cg20980879	20	33128552	0.747953	0.139691	-0.090697	-50.4995	3.44195e-224
rs6464073	7	150226097	cg08960815	7	150264767	0.387693	0.279904	0.128188	50.4537	5.45512e-224
rs527702	1	59025147	cg16699148	1	59043255	0.410402	0.250149	-0.155794	-50.4257	7.22979e-224
rs8062041	16	72088964	cg23815491	16	72088622	0.42882	0.269133	0.147263	50.3458	1.61444e-223
rs11599885	10	124797507	cg01011367	10	124798692	0.339181	0.258903	0.197129	50.1479	1.18637e-222
rs3749791	5	179721688	cg23248424	5	179741104	0.632391	0.468824	-0.247895	-50.1364	1.33182e-222
rs34038797	12	740009	cg14911689	12	739980	0.405405	0.610726	0.268434	50.0573	2.96108e-222
rs12724629	1	12610451	cg00291366	1	12616550	0.436289	0.281238	0.135014	50.0258	4.06821e-222
rs3923265	17	77707120	cg13679714	17	77706946	0.329518	0.369066	0.17138	50.0181	4.3964e-222
rs488509	4	16723361	cg14503564	4	16723393	0.47684	0.314442	-0.162292	-50.0109	4.72865e-222
rs9769506	7	155099855	cg21341645	7	155091523	0.45225	0.245406	0.110205	49.9806	6.42235e-222
rs4902214	14	63670903	cg18771300	14	63671737	0.517265	0.515029	-0.225071	-49.9762	6.71805e-222
rs60208975	4	3364530	cg14583973	4	3374767	0.654907	0.316532	-0.161078	-49.9566	8.19184e-222
rs1450142	4	183059983	cg04737881	4	183060943	0.371997	0.495664	0.19773	49.9458	9.13784e-222
rs141509847	22	31836446	cg02404636	22	31891804	0.0641953	0.0303319	0.268937	49.9197	1.18976e-221
rs35949215	7	156184714	cg04090468	7	156181990	0.451586	0.650378	-0.283871	-49.8646	2.07644e-221
rs2100643|rs111194187	19	44642053	cg23489630	19	44645078	0.72578	0.279081	-0.139635	-49.8564	2.25634e-221
rs66797733	2	240877917	cg06471380	2	240878436	0.711334	0.266155	-0.142252	-49.7739	5.20289e-221
rs2869862	15	79076885	cg04896959	15	78267971	0.780973	0.179196	-0.111925	-49.7504	6.60775e-221
rs7753358	6	79665210	cg05283184	6	79620031	0.532683	0.277927	-0.136718	-49.6393	2.03897e-220
rs2306851	12	55248206	cg16387046	12	55248207	0.33327	0.22126	0.138588	49.5274	6.34842e-220
rs62527646	8	104190545	cg11318251	8	104152588	0.300287	0.237377	0.168758	49.4636	1.21553e-219
rs4963296	11	62095034	cg23876832	11	62092739	0.218351	0.2623	0.138609	49.384	2.73156e-219
rs811696	17	3200732	cg07863524	17	3213470	0.726458	0.250475	0.111888	49.3599	3.4902e-219
rs9630158	11	20381941	cg09611599	11	20382497	0.580602	0.273117	-0.209959	-49.2575	9.90804e-219
rs9348709|rs386622026	6	26360311	cg14345882	6	26364793	0.249222	0.200621	0.16389	49.2508	1.06072e-218
NA	1	153626239	cg08477332	1	153590243	0.437149	0.665337	0.304101	49.2176	1.48857e-218
rs10902449	12	132278455	cg03550075	12	132278448	0.811248	0.163359	-0.0816211	-49.2132	1.55747e-218
rs851302	19	42934511	cg22276896	19	42946985	0.765137	0.106152	-0.0942741	-49.174	2.32151e-218
rs2761587	1	76149181	cg22875332	1	76189707	0.336829	0.325155	0.168227	49.1621	2.62291e-218
rs62018585	15	41096605	cg25498107	15	41100233	0.402511	0.355324	0.204089	49.1466	3.07139e-218
rs4683152	3	45974886	cg19145607	3	45983792	0.572225	0.260652	0.123388	49.1305	3.62e-218
rs6880703	5	77149418	cg16293892	5	77142620	0.568962	0.512233	-0.227063	-49.053	7.98913e-218
rs8102516	19	22810121	cg09314196	19	22816508	0.311838	0.298656	0.207751	49.0461	8.57577e-218
rs78540406	8	19202941	cg12622242	8	19203257	0.474021	0.28282	0.203367	48.9375	2.6042e-217
rs9549353	13	113843427	cg18105134	13	113819100	0.631452	0.379177	-0.319994	-48.9273	2.89223e-217
rs708727	1	205767885	cg17178900	1	205818956	0.575546	0.634662	0.291027	48.7892	1.19009e-216
rs10272648	7	4238412	cg24441899	7	4244372	0.47528	0.253065	-0.195845	-48.7566	1.66283e-216
rs9686661	5	55861786	cg15001016	5	55860904	0.560141	0.203368	-0.14672	-48.7337	2.10242e-216
rs35520919	21	43529306	cg24372256	21	43528868	0.557412	0.22571	-0.160343	-48.6946	3.14168e-216
rs1050834	16	1495746	cg07622957	16	1503662	0.810646	0.239921	-0.203209	-48.5367	1.59105e-215
rs1896422	10	123210812	cg22633036	10	123355576	0.308959	0.31862	0.141743	48.5107	2.07853e-215
NA	14	60605716	cg06898279	14	60629192	0.419367	0.201219	0.14795	48.3606	9.74681e-215
rs583887	11	65644027	cg03887787	11	65647532	0.272302	0.173974	0.116826	48.3348	1.27191e-214
rs4880487	10	1246883	cg03183215	10	1252341	0.884804	0.0916028	-0.0645431	-48.3324	1.30307e-214
rs1835851|rs386546286	8	130353227	cg10200451	8	130353282	0.328819	0.187152	0.116955	48.3297	1.34052e-214
rs393329	16	12070422	cg03623401	16	12043656	0.152842	0.148253	0.0716078	48.3134	1.58584e-214
rs2741523	20	43920446	cg06407657	20	43937138	0.764203	0.138678	-0.106644	-48.2592	2.77252e-214
rs62411565	4	25159390	cg19113954	4	25162716	0.186403	0.224979	0.175565	48.1914	5.58111e-214
rs1040231	1	2039236	cg04315214	1	2043799	0.85452	0.220758	-0.195107	-48.0359	2.78437e-213
rs3843305	1	91243376	cg08895590	1	91227319	0.514863	0.408549	-0.177943	-48.0087	3.68989e-213
rs9356941	6	24640442	cg18428180	6	24646492	0.157949	0.245425	-0.149793	-47.9693	5.54866e-213
rs10513060	5	10857451	cg16079430	5	10856757	0.44846	0.516712	-0.205552	-47.9494	6.82036e-213
rs11166486	1	101051656	cg06223162	1	101003688	0.471641	0.650965	0.286136	47.9253	8.75294e-213
rs181094051	7	1080953	cg24642844	7	1081250	0.691644	0.219299	-0.164168	-47.8867	1.3062e-212
rs111527555	7	1201518	cg23708337	7	1209742	0.162394	0.20647	0.153166	47.8486	1.93809e-212
rs11701767	21	15638898	cg04985582	21	15645988	0.597489	0.31832	-0.224853	-47.8441	2.03088e-212
rs7610033	3	15344254	cg27104695	3	15345841	0.434927	0.227593	-0.110473	-47.8299	2.35222e-212
rs71449051	13	114774359	cg21422164	13	114770148	0.82003	0.149491	-0.0836715	-47.6129	2.23942e-211
rs10203711	2	239553368	cg14580085	2	239553406	0.474398	0.394155	0.165437	47.5887	2.88119e-211
rs7816488	8	102729403	cg20585841	8	102729926	0.658662	0.232858	-0.181028	-47.5722	3.4188e-211
rs6480936	10	81156754	cg25423573	10	81158982	0.54998	0.21503	0.143265	47.5685	3.55449e-211
rs3742969	15	43621947	cg02155558	15	43621948	0.135002	0.218463	0.162409	47.5432	4.62677e-211
rs111527555	7	1201518	cg03188948	7	1209495	0.304915	0.484693	0.346026	47.5304	5.28521e-211
rs2156257	6	163100710	cg21926612	6	163149169	0.216156	0.188086	0.145697	47.5266	5.49897e-211
rs7717208	5	57174234	cg16569937	5	57174377	0.571636	0.277145	-0.120245	-47.4992	7.30982e-211
rs527702	1	59025147	cg16080552	1	59043199	0.425552	0.322684	-0.192328	-47.4581	1.12146e-210
NA	11	87228066	cg16836250	11	87224821	0.537542	0.281641	-0.166939	-47.4548	1.16111e-210
rs12635556	3	169689687	cg26678143	3	169697322	0.851881	0.116862	-0.077537	-47.3937	2.19478e-210
rs232842	1	59040170	cg17210938	1	59043173	0.383551	0.226446	-0.149075	-47.3683	2.8592e-210
rs9903669|rs111199257	17	57431766	cg16535752	17	57448097	0.456522	0.184807	0.088562	47.3436	3.69794e-210
rs12549500	8	142432852	cg04480665	8	142439791	0.796302	0.0973126	-0.0678839	-47.3105	5.22349e-210
rs351413	1	212457414	cg07107916	1	212457424	0.525392	0.224588	0.111635	47.3028	5.66231e-210
rs10466739	11	78612721	cg17996830	11	78616440	0.674713	0.25019	-0.12358	-47.2937	6.22677e-210
rs6563510	13	37686146	cg19272349	13	37681255	0.694149	0.357889	-0.151571	-47.1739	2.17653e-209
rs1359063	1	192535553	cg02586212	1	192544902	0.40064	0.266858	-0.19565	-47.1605	2.50324e-209
rs7589441	2	81407428	cg03162686	16	89346269	0.937253	0.0535761	-0.0356782	-47.1275	3.53527e-209
rs61878209	11	31113275	cg14844989	11	31128820	0.413652	0.185156	0.106712	47.0739	6.19492e-209
rs10848163	12	131108270	cg06777732	12	131118426	0.266938	0.374501	0.1873	47.0645	6.83055e-209
rs12486744	3	148834871	cg03680873	3	148844300	0.50957	0.29142	0.174943	46.9755	1.73462e-208
rs1558823|rs386537817	12	108124178	cg25345738	12	108078835	0.473252	0.292367	-0.190397	-46.9745	1.75395e-208
rs7970908	12	120536783	cg12587921	12	120535099	0.877317	0.163334	-0.14831	-46.9644	1.94955e-208
rs34011860	12	104459811	cg21050282	12	104500900	0.598879	0.229128	0.163484	46.8819	4.62665e-208
rs1318180	2	240090537	cg08444004	2	240086178	0.428905	0.299815	0.151381	46.8679	5.35968e-208
rs2647395	1	85728664	cg17737388	1	85724454	0.379903	0.357151	-0.16179	-46.8328	7.745e-208
rs6011540	20	61656097	cg10092770	20	61668397	0.307162	0.118062	0.0713687	46.7875	1.24668e-207
NA	8	594397	cg07234876	8	600039	0.815434	0.371619	-0.249215	-46.7724	1.45995e-207
rs617948	11	118981025	cg22259797	11	118986860	0.459617	0.378235	-0.17503	-46.7413	2.0235e-207
rs117361304	6	116783619	cg06608376	6	116783574	0.135207	0.234571	0.202434	46.7385	2.08411e-207
rs2260302	13	114150850	cg17638213	13	114164151	0.626914	0.221039	-0.144031	-46.7016	3.07297e-207
NA	17	79572319	cg21028142	17	79581711	0.652282	0.23683	0.10616	46.6942	3.31919e-207
rs3764359	17	71189182	cg02452435	17	71188192	0.295161	0.295546	-0.129925	-46.6889	3.51291e-207
rs62056099	16	89939327	cg06558623	16	89946397	0.602545	0.10709	0.0919056	46.6765	3.99955e-207
rs12499260	4	185021580	cg06737308	4	185021514	0.572542	0.297772	0.130753	46.6667	4.43577e-207
rs117361304	6	116783619	cg14419141	6	116783140	0.155407	0.325126	0.269194	46.6247	6.89508e-207
rs28386840	16	55686818	cg04811706	16	55686715	0.657435	0.204675	-0.139742	-46.5777	1.13136e-206
NA	13	97455424	cg09122588	13	97422029	0.783405	0.32707	-0.274269	-46.5535	1.45836e-206
rs9567344	13	44594563	cg06795216	13	44596456	0.715477	0.175826	-0.109458	-46.5491	1.52792e-206
rs10902449	12	132278455	cg01614703	12	132278510	0.733597	0.190012	-0.0918701	-46.5415	1.65486e-206
NA	15	33017245	cg07179000	15	33023586	0.702123	0.317518	0.125341	46.5322	1.82512e-206
rs3014849	1	153458218	cg08123339	1	153463458	0.292302	0.239494	0.195845	46.4447	4.59027e-206
rs4653319	1	38155699	cg12339802	1	38156545	0.094921	0.110909	0.0721859	46.4327	5.21122e-206
rs10899435	11	77777019	cg09721595	11	77773924	0.767116	0.205549	-0.0940839	-46.3754	9.53507e-206
rs12495879	3	66861656	cg04995300	3	66848608	0.205198	0.176927	0.120354	46.2995	2.1234e-205
rs11098645	4	122729251	cg23574427	4	122746245	0.568965	0.2662	-0.150428	-46.2957	2.21203e-205
rs1772143	1	205799987	cg07157834	1	205819609	0.666603	0.375583	0.18097	46.2251	4.65967e-205
rs10830448	11	89953291	cg26834418	11	89957033	0.355302	0.233594	0.12409	46.2107	5.4259e-205
rs1057234	10	126850793	cg05090351	10	126851162	0.567609	0.261907	0.114188	46.1954	6.37856e-205
rs10848163	12	131108270	cg14140673	12	131118654	0.318878	0.262918	0.123504	46.1474	1.06007e-204
rs6955702	7	3157702	cg19214707	7	3157722	0.396808	0.663074	0.289793	46.1426	1.11484e-204
rs58048858	15	67355486	cg09501821	15	67356387	0.560627	0.290179	-0.192508	-46.1424	1.11795e-204
rs61473083	3	52957402	cg04865290	3	52927548	0.656066	0.167544	-0.133199	-46.0714	2.37048e-204
rs6460523	7	69103335	cg10619644	7	69149951	0.664635	0.225784	0.109172	46.0452	3.12904e-204
rs73228025	3	136274879	cg00989904	3	136340367	0.675108	0.191648	-0.160121	-46.0143	4.33998e-204
rs873358	2	11888819	cg00523161	2	11888753	0.218385	0.219438	0.108558	46.0078	4.64942e-204
NA	8	594397	cg23958373	8	599963	0.776168	0.342617	-0.238291	-45.9699	6.94737e-204
rs3813355	6	132910612	cg17829936	6	132910681	0.77086	0.204889	-0.109643	-45.9619	7.55754e-204
rs60945555	4	76611851	cg24797456	4	76622044	0.852061	0.130249	-0.078591	-45.96	7.71231e-204
rs9900175	17	8702847	cg24203800	17	8702868	0.509076	0.182391	0.142982	45.9324	1.03352e-203
rs12985091	19	16045749	cg03190825	19	16045788	0.545053	0.203768	-0.107	-45.9228	1.14451e-203
rs2743221	20	43927602	cg27176129	20	43937155	0.747106	0.153999	-0.114424	-45.9165	1.22407e-203
rs3897927	13	28562901	cg15332217	13	28555064	0.402706	0.378281	-0.164028	-45.9073	1.34946e-203
rs2546708	5	139138994	cg05457480	5	139139201	0.318681	0.256098	0.218241	45.8526	2.41085e-203
rs6545310	2	53103542	cg07782112	2	53107842	0.668174	0.269635	0.135436	45.8483	2.52205e-203
rs12727433	1	19394724	cg22333259	1	19394757	0.457915	0.233513	0.115607	45.8179	3.48317e-203
rs12872335	13	50442235	cg20293942	13	50701256	0.386418	0.375755	0.272449	45.8135	3.65064e-203
rs7966688	12	96338320	cg07236190	12	96338038	0.583015	0.229632	-0.136426	-45.7684	5.8957e-203
rs11103523	9	137669908	cg14227731	9	137673708	0.806334	0.219712	-0.178315	-45.73	8.86665e-203
rs2274007	1	19421846	cg20432732	1	19451037	0.126652	0.12876	0.0872415	45.7216	9.69879e-203
rs34038797	12	740009	cg26371957	12	739280	0.479731	0.509196	0.210812	45.6798	1.51217e-202
rs6880703	5	77149418	cg11012412	5	77147141	0.50172	0.557219	-0.239743	-45.5769	4.52143e-202
rs13340407	6	112157615	cg26846943	6	112165062	0.239682	0.22769	0.170291	45.5535	5.79779e-202
rs2502603	6	158479295	cg12002139	6	158478872	0.657319	0.375281	0.165103	45.5338	7.15704e-202
rs2276996|rs55823201	5	180431169	cg00299286	5	180478185	0.335356	0.368156	0.164836	45.5097	9.24903e-202
NA	1	197897943	cg00114966	1	197893920	0.39596	0.291902	-0.121387	-45.4624	1.53238e-201
rs10794060	10	127824919	cg15342452	10	127823065	0.611592	0.192821	0.0941941	45.4475	1.7949e-201
rs76439887	17	1945201	cg20777128	17	1945076	0.130487	0.265723	0.266054	45.3676	4.2118e-201
rs10272263	7	135937991	cg01726295	7	135938950	0.758617	0.200004	-0.0872932	-45.3624	4.45119e-201
rs2837989	21	42620119	cg21268422	21	42620091	0.899276	0.0940711	-0.119152	-45.3108	7.72669e-201
rs2643860	11	18464356	cg19767548	11	18433554	0.797344	0.295428	-0.243105	-45.2995	8.7214e-201
rs10949731	7	158318988	cg26308704	7	158325586	0.768911	0.230325	0.117322	45.2786	1.09036e-200
rs9798795	22	47558452	cg15757745	22	47558489	0.790281	0.111453	-0.0512111	-45.223	1.97441e-200
rs11217074	11	118734000	cg19308663	11	118741387	0.2422	0.141411	0.0935508	45.2148	2.15623e-200
rs1886669	13	33836743	cg15234627	13	33837178	0.418344	0.24885	0.158857	45.2089	2.29625e-200
NA	8	145030900	cg07427475	8	145008110	0.529908	0.269328	-0.138011	-45.1923	2.7421e-200
rs34774343	7	56523681	cg18071532	12	48357234	0.146938	0.0991871	0.0553147	45.1412	4.738e-200
rs10415549	19	9853957	cg14372705	22	19141030	0.545053	0.26366	0.195354	45.0746	9.66665e-200
rs7547727	1	68437448	cg22082780	1	68452167	0.434278	0.392483	0.203674	45.0221	1.6974e-199
rs10063890	5	170289822	cg02091185	5	170288766	0.709225	0.268045	-0.154657	-44.9212	5.00916e-199
rs6810390	4	16222827	cg00555420	4	16214868	0.368197	0.23566	-0.147574	-44.8932	6.76265e-199
rs1573741	6	111952375	cg17155018	6	111953066	0.585376	0.192286	0.129157	44.8553	1.01603e-198
NA	15	63759392	cg12036633	15	63758958	0.446308	0.725941	0.324016	44.8383	1.21897e-198
rs6552962	4	187123784	cg09526685	4	187126073	0.726599	0.26482	-0.171909	-44.7576	2.90245e-198
rs73036939|rs386495498	3	27208592	cg02860705	3	27208620	0.375517	0.202859	0.160124	44.7562	2.94588e-198
rs9356941	6	24640442	cg18433519	6	24646494	0.20514	0.253537	-0.133253	-44.6757	7.00576e-198
rs62487540	8	1114717	cg00922157	8	1117323	0.728152	0.193321	-0.136255	-44.6435	9.90834e-198
rs12495879	3	66861656	cg17646820	3	66848679	0.187546	0.180068	0.123368	44.6124	1.38561e-197
rs7107223	11	113255574	cg14159747	11	113255604	0.612581	0.193867	-0.0887727	-44.598	1.61716e-197
rs4537857	13	27292666	cg16557370	13	27295982	0.231073	0.291999	0.171912	44.5942	1.68456e-197
rs3780886	10	35478529	cg12196389	10	35504007	0.681065	0.555374	-0.204694	-44.5264	3.49898e-197
rs11150797	17	79529287	cg21984481	17	79567631	0.756172	0.185807	-0.145131	-44.5126	4.05929e-197
rs11124097	2	106878601	cg05468156	2	106885926	0.580493	0.229922	-0.128278	-44.511	4.13061e-197
rs6880703	5	77149418	cg09660878	5	77142695	0.689617	0.404933	-0.18745	-44.4605	7.12064e-197
rs13251554	8	127889084	cg21238284	8	127889295	0.5711	0.24809	-0.126708	-44.4435	8.55716e-197
rs11207238	1	58947412	cg10708189	1	58898793	0.552317	0.220105	-0.155931	-44.4402	8.86825e-197
NA	8	145030900	cg10173586	8	145020593	0.47204	0.189848	0.0900604	44.3062	3.76833e-196
rs3764855	17	66244578	cg27123423	17	62971335	0.136211	0.115987	-0.0554908	-44.2897	4.50537e-196
rs1990228	19	13357017	cg24800175	19	13345599	0.127244	0.164696	0.12339	44.2836	4.81173e-196
rs11070349	15	42085017	cg17847044	15	42102381	0.409353	0.199089	0.0990165	44.2537	6.6509e-196
rs12776659	10	834057	cg26597838	10	835615	0.43033	0.365969	0.251834	44.2516	6.79983e-196
rs4782447	16	89181890	cg26950739	16	89183275	0.812941	0.158477	-0.0974825	-44.2339	8.24089e-196
rs1411273	1	153602435	cg00012362	1	153599487	0.625921	0.269357	-0.119767	-44.1871	1.36678e-195
rs8036435	15	79420031	cg17916960	15	79447300	0.299655	0.286633	-0.134971	-44.1796	1.48201e-195
rs956526	1	47055948	cg02289754	1	47068636	0.778507	0.139255	0.0650801	44.124	2.70602e-195
rs2839204	21	47716547	cg09417038	21	47716443	0.460681	0.338128	0.163953	44.0526	5.86815e-195
rs11207238	1	58947412	cg03513464	1	58898672	0.5093	0.241499	-0.1759	-44.04	6.72814e-195
NA	15	68100326	cg24579218	15	68104479	0.625518	0.176735	-0.107353	-44.0355	7.06222e-195
rs17148570	7	76270287	cg05069835	7	76139338	0.575089	0.256312	0.112474	44.0344	7.14567e-195
rs13385499	2	20882413	cg27141850	2	20869434	0.365117	0.427878	0.221846	44.0122	9.09604e-195
rs928769	21	39637429	cg08320524	21	39644354	0.234649	0.198929	0.0985367	44.0036	9.97745e-195
rs142676548	11	18468930	cg14332815	11	18433564	0.752576	0.287331	-0.230614	-43.9808	1.27802e-194
rs8068576|rs111810730|rs112745797	17	5672329	cg15255086	17	5673881	0.425517	0.273035	0.119224	43.8843	3.64325e-194
rs4537857	13	27292666	cg08419873	13	27296010	0.187705	0.33831	0.166967	43.8646	4.51524e-194
NA	17	44735338	cg19832721	17	44249866	0.524755	0.277343	0.171079	43.8501	5.28703e-194
rs72777520	5	75889006	cg27631597	5	75903397	0.679715	0.233978	-0.167661	-43.8122	7.9814e-194
rs4141671	10	60338753	cg12342675	10	60411127	0.548663	0.344074	0.14503	43.7236	2.09088e-193
rs34371406	14	93137250	cg05157625	14	93153553	0.675274	0.270843	0.115705	43.7121	2.3699e-193
rs139202537	10	134775520	cg17693826	10	134776050	0.0649182	0.0278137	0.204577	43.5062	2.23326e-192
rs117361304	6	116783619	cg15172529	6	116783000	0.120448	0.270843	0.258394	43.4805	2.95553e-192
rs10274707	7	79780292	cg25418001	7	79780310	0.348548	0.20097	0.089157	43.4517	4.05012e-192
rs1905831	1	207256833	cg26407558	1	207262706	0.371763	0.28616	-0.139874	-43.4452	4.34871e-192
rs2489401	10	128911984	cg14939821	10	128947230	0.308671	0.216824	0.154907	43.4018	6.98105e-192
rs142676548	11	18468930	cg05740244	11	18434015	0.746968	0.371604	-0.299873	-43.369	9.98674e-192
NA	15	50540149	cg26188685	15	50540269	0.375332	0.200095	0.150208	43.3408	1.35921e-191
rs4557246	4	8289253	cg27208536	4	8292328	0.616987	0.233969	-0.116925	-43.1213	1.50119e-190
rs903323	1	154572228	cg17218026	1	154582156	0.239225	0.206527	0.100013	43.1102	1.69697e-190
rs1374920	3	189711611	cg03343083	3	189718843	0.662071	0.31019	-0.177456	-43.0894	2.13111e-190
rs4919867	19	450013	cg14120583	19	453860	0.584974	0.162438	-0.102405	-43.0892	2.13595e-190
rs7098749	10	134157220	cg23771949	10	134165390	0.758423	0.214015	-0.185018	-43.0698	2.64125e-190
rs10927724	1	15538614	cg07816247	1	15540152	0.732508	0.142704	-0.0969329	-43.0351	3.866e-190
rs56393680	7	885696	cg10248100	7	872053	0.235072	0.143963	0.103823	43.0228	4.4236e-190
rs7210742	17	78912010	cg11949518	17	78912765	0.506744	0.485366	-0.217592	-42.999	5.7411e-190
rs10896025	11	65401336	cg05805236	11	65401703	0.852844	0.127975	-0.0766835	-42.9324	1.19245e-189
rs705379	7	94953895	cg19678392	7	94953810	0.696743	0.326596	0.149747	42.9246	1.29957e-189
rs9903623	17	56117	cg26536949	17	57053	0.528898	0.735609	-0.335012	-42.9096	1.53203e-189
rs2401948	16	1340854	cg06161540	16	1361806	0.566238	0.321727	0.137996	42.9077	1.56504e-189
rs1411273	1	153602435	cg13946767	1	153599671	0.473496	0.373085	-0.155334	-42.8845	2.01848e-189
rs6736701	2	106390440	cg09152813	2	106391379	0.588958	0.296054	-0.132842	-42.8829	2.05444e-189
rs12933782	16	88002022	cg26811252	16	29126840	0.296249	0.148915	0.0743717	42.8732	2.28411e-189
rs7004093	8	134462291	cg18121989	8	134462272	0.729183	0.163565	0.0863485	42.8175	4.21619e-189
rs10438062	14	35806152	cg07166546	14	35805898	0.523321	0.220365	-0.10753	-42.7611	7.84301e-189
rs12652277	5	153585817	cg07181209	5	153585979	0.592234	0.226382	-0.1069	-42.7137	1.32118e-188
rs12920732	16	84780613	cg07647771	16	84786436	0.54034	0.202936	-0.146374	-42.679	1.93619e-188
rs6485645	11	45862353	cg23097878	11	45879730	0.507877	0.273972	-0.126212	-42.6677	2.19288e-188
rs7190642	16	10207147	cg08242859	7	128032651	0.503717	0.115482	-0.0552195	-42.6131	3.99948e-188
rs7949116	11	93898843	cg24554151	11	93885823	0.785702	0.187655	-0.0822521	-42.5873	5.31526e-188
rs17173583	7	150431303	cg24249248	7	150434541	0.11289	0.131026	0.0873493	42.5648	6.81454e-188
rs4874167	8	144684474	cg00021855	8	144690956	0.525672	0.283769	-0.197678	-42.5578	7.35612e-188
rs3957256	2	224920925	cg03028786	2	224897425	0.767523	0.360291	-0.285084	-42.5557	7.5313e-188
rs3749791	5	179721688	cg23221052	5	179740743	0.589209	0.419922	-0.23058	-42.5187	1.13286e-187
rs35052395	5	28662190	cg07881623	6	80731107	0.659633	0.186679	0.106018	42.4583	2.20692e-187
rs76118695	3	107086956	cg15507901	3	107097413	0.317351	0.221074	0.165097	42.4079	3.84852e-187
rs61771682	1	87912998	cg03263117	17	45798767	0.0880675	0.0893018	0.075708	42.404	4.01816e-187
rs8043284	15	101926752	cg27370471	15	101932559	0.247179	0.259938	0.161359	42.394	4.4876e-187
rs6434028|rs111184533	2	153287902	cg04681845	2	153283485	0.819045	0.105499	-0.0531076	-42.3909	4.64357e-187
rs12708934	16	53416319	cg04653913	16	53407753	0.565579	0.33626	-0.2111	-42.3388	8.26224e-187
rs625637	5	67615731	cg18405544	5	67615770	0.772304	0.115103	-0.0690334	-42.3342	8.68932e-187
rs9550182	13	113296344	cg00557959	13	113296414	0.827382	0.194926	0.0915295	42.3082	1.15846e-186
NA	13	113539549	cg26666292	13	113540557	0.434821	0.237021	0.147616	42.2794	1.59403e-186
rs2276529	21	45153079	cg24875593	21	45153009	0.797562	0.227644	-0.170961	-42.2734	1.70214e-186
rs12598259	16	84540660	cg16496269	16	84541118	0.482439	0.343839	0.177714	42.2458	2.31136e-186
rs12495879	3	66861656	cg23477460	3	66848765	0.119587	0.135234	0.0921138	42.1571	6.17238e-186
rs9397982	6	157208336	cg23609068	14	40832309	0.548562	0.145953	-0.0818029	-42.1193	9.38269e-186
rs10903739	10	288507	cg16346588	10	242978	0.415737	0.112897	0.0561539	42.0765	1.50754e-185
rs146121759	8	57332328	cg09654669	8	57350985	0.803599	0.184546	-0.0854804	-42.0674	1.66791e-185
rs2274748	9	124976152	cg00142257	9	124990276	0.327087	0.271038	-0.137608	-42.0195	2.83651e-185
rs2984133	10	105670848	cg01727419	10	105616523	0.76405	0.209839	-0.112233	-41.9634	5.28707e-185
rs62076520	17	80695406	cg00809820	17	80708513	0.521912	0.364145	-0.16362	-41.9547	5.82263e-185
rs303825|rs386428024	12	52209986	cg00549601	12	52208872	0.609172	0.177932	-0.106871	-41.9408	6.79246e-185
rs705379	7	94953895	cg21856205	7	94953877	0.551097	0.196884	0.0916787	41.8902	1.19264e-184
rs10134800	14	55635209	cg04306507	14	55594613	0.551708	0.259845	0.119109	41.8651	1.57556e-184
rs7107912	11	65603252	cg15531562	11	65601754	0.229144	0.195198	-0.0813532	-41.8206	2.58341e-184
rs11206111	1	53609496	cg07793724	1	53609371	0.571484	0.281401	-0.136215	-41.8175	2.67463e-184
rs4321357	2	223292123	cg14280181	2	223291007	0.36894	0.241733	0.138648	41.7997	3.26088e-184
rs897390	12	123329690	cg18912006	12	123335444	0.779185	0.199627	-0.150132	-41.7792	4.09626e-184
rs17148570	7	76270287	cg17404449	7	76221076	0.566843	0.612273	0.304268	41.7582	5.17196e-184
NA	11	43064311	cg03447554	11	43094025	0.532015	0.465796	0.193633	41.7454	5.96247e-184
rs3809700	17	74583226	cg03220455	17	74582984	0.357687	0.190077	0.11166	41.7199	7.92525e-184
NA	8	74716807	cg12682382	8	74787918	0.494517	0.354234	0.251812	41.6593	1.55611e-183
rs76716362	19	28107369	cg09477447	19	27733670	0.813347	0.125515	-0.118092	-41.6009	2.98302e-183
rs73538801	8	1791124	cg19128026	8	1792615	0.73141	0.402451	-0.326046	-41.5858	3.5295e-183
rs13128575	4	24686145	cg11037576	4	24682696	0.541204	0.24562	-0.116616	-41.5855	3.5398e-183
rs3735170	7	150034184	cg08580268	7	150038502	0.352309	0.264647	0.141291	41.5806	3.7411e-183
rs9380628	6	36926375	cg23492779	6	36928572	0.651688	0.18543	-0.134398	-41.5753	3.96914e-183
rs72843385	2	128412779	cg06107159	2	128432243	0.359511	0.150143	-0.130421	-41.5711	4.15648e-183
rs10913560	1	178452629	cg00404053	1	178313656	0.267492	0.181863	0.158146	41.5695	4.23183e-183
rs6855851	4	57506571	cg19978674	4	57523826	0.518043	0.457379	-0.204603	-41.5193	7.41349e-183
rs6880703	5	77149418	cg14167415	5	77146999	0.632072	0.441563	-0.200672	-41.51	8.22272e-183
rs1076804	1	231498460	cg18815120	1	231512676	0.256007	0.266076	-0.110677	-41.5098	8.24102e-183
rs11060115	12	129554644	cg01290755	12	129554587	0.327414	0.386214	0.182026	41.4803	1.1451e-182
rs35244030	12	3229074	cg15852320	12	3232207	0.240888	0.158552	0.105869	41.4074	2.58392e-182
rs3749791	5	179721688	cg13944838	5	179740914	0.636137	0.479456	-0.262498	-41.3896	3.15415e-182
rs11892869	2	25096692	cg11023668	2	25095040	0.585033	0.237739	-0.105754	-41.3413	5.41161e-182
NA	12	50961314	cg13294447	12	51029261	0.474993	0.290084	0.150316	41.2601	1.3414e-181
rs10076268	5	173141810	cg15618908	5	173141761	0.641285	0.299991	0.138492	41.2047	2.49477e-181
rs12620435	2	201995779	cg13368983	2	201995729	0.323035	0.198503	0.161321	41.2002	2.62454e-181
NA	4	15679561	cg25215230	4	15679598	0.75385	0.152312	-0.0817493	-41.1717	3.61104e-181
rs55772482	2	105954140	cg02563156	2	105977603	0.300526	0.182364	0.137416	41.1668	3.81404e-181
rs7074721	10	1128216	cg08457232	10	1135600	0.668855	0.235002	0.119984	41.1293	5.80152e-181
rs7213059	17	55961062	cg05230392	17	55976522	0.764082	0.14771	-0.116226	-41.0827	9.78308e-181
rs2054364	15	67356073	cg23731272	15	67356838	0.777921	0.274675	-0.192822	-40.9255	5.7109e-180
rs9368102	6	19622087	cg06094323	2	128145662	0.0718499	0.0527299	0.0247645	40.9218	5.95587e-180
rs17071756	6	142715195	cg03128060	6	142623767	0.369846	0.20032	0.133909	40.9094	6.84519e-180
rs705379	7	94953895	cg17330251	7	94953956	0.576375	0.380246	0.157343	40.8991	7.68529e-180
rs6762851	3	56686329	cg05401945	3	56590734	0.292087	0.390848	0.184696	40.8956	7.98683e-180
rs4537857	13	27292666	cg11560654	13	27317117	0.705537	0.247103	-0.143146	-40.8351	1.57755e-179
rs3107147	1	2048729	cg12718519	1	2058417	0.229822	0.252494	0.116521	40.8327	1.61948e-179
rs322807	7	127746769	cg19216624	7	127749463	0.44904	0.157322	0.0789481	40.7964	2.43734e-179
NA	7	158447692	cg03156396	16	816177	0.900517	0.0834589	-0.0419439	-40.7819	2.86995e-179
rs12939651	17	79464135	cg19825371	17	79454562	0.765469	0.191518	-0.0876615	-40.7658	3.4392e-179
rs12812230	12	41720543	cg22969014	12	41721310	0.602157	0.233023	0.112514	40.7329	4.9771e-179
rs6984468	8	18896703	cg19414122	8	18896631	0.702824	0.181412	0.0784716	40.7276	5.2831e-179
rs11548104	1	153587308	cg02573566	1	153599479	0.689985	0.178004	-0.0858528	-40.7171	5.94965e-179
rs12606309	18	74496159	cg15375321	18	74496335	0.288319	0.159155	-0.0852188	-40.6939	7.72578e-179
rs3810306	19	12605955	cg19719312	19	12605925	0.18621	0.19035	-0.0811291	-40.6884	8.22024e-179
rs2040779	5	130301539	cg13986272	5	130328126	0.752903	0.147851	-0.0901188	-40.6535	1.21813e-178
NA	8	594397	cg02524346	8	600233	0.902832	0.191215	-0.122832	-40.6189	1.79835e-178
rs9903623	17	56117	cg05528899	17	57120	0.554995	0.646681	-0.32326	-40.6034	2.14051e-178
rs11210937	1	44405563	cg04131194	1	44405267	0.689281	0.196848	-0.129498	-40.5995	2.23864e-178
rs943617	9	114937852	cg04230060	9	114937992	0.538426	0.172899	-0.105375	-40.5835	2.67844e-178
rs3181256	14	24800879	cg18846074	14	24801073	0.722859	0.185191	-0.101417	-40.5568	3.62062e-178
rs1044059	6	167369897	cg25258033	6	167368657	0.240947	0.186918	-0.0898413	-40.551	3.86388e-178
rs6427922	1	201855412	cg06775570	1	201857621	0.386734	0.126859	0.0876558	40.5481	3.99271e-178
rs3793619	9	124981911	cg21213617	9	124989241	0.734835	0.180715	-0.104329	-40.5467	4.05605e-178
rs2585061	15	84347751	cg14598478	15	84363061	0.334729	0.209886	0.143877	40.5203	5.46387e-178
rs11611664	12	86216905	cg06740227	12	86229804	0.25991	0.222698	0.12026	40.5168	5.68271e-178
rs1797077	10	16853252	cg23933602	10	16859644	0.0998509	0.108553	0.05223	40.4725	9.36896e-178
rs9793310	1	153582407	cg11343894	1	153599704	0.522449	0.446542	-0.183857	-40.4577	1.10818e-177
NA	19	21753652	cg26562263	19	21863715	0.159101	0.185126	0.0860718	40.3853	2.50978e-177
rs1049302	13	27998769	cg22138327	13	27999177	0.0952328	0.0857391	0.0622946	40.3452	3.94668e-177
rs2960351	19	39038491	cg03181524	19	39048014	0.316781	0.182088	0.149899	40.2847	7.82316e-177
rs9549353	13	113843427	cg00898013	13	113819073	0.483077	0.24259	-0.200259	-40.2324	1.41343e-176
rs2564863	11	112096646	cg15300101	11	112096625	0.194185	0.152047	0.0990618	40.1547	3.40964e-176
rs8176751	9	136131022	cg12020464	9	136131183	0.887504	0.116255	-0.111537	-40.1347	4.27402e-176
rs34038694	14	101512072	cg02882979	14	101512592	0.574741	0.256556	0.148093	40.1133	5.4472e-176
rs8067016	17	32249	cg02061804	17	32453	0.649377	0.248919	0.114839	40.0862	7.40722e-176
rs2892608	5	34733098	cg12427317	5	34743138	0.378471	0.21503	-0.158292	-40.053	1.07881e-175
rs9240	18	72910687	cg21786191	18	72916012	0.462069	0.247621	-0.112031	-40.0523	1.08802e-175
rs6499709	16	54689640	cg09621330	16	54685651	0.563011	0.274438	0.157322	40.0128	1.70179e-175
rs2054364	15	67356073	cg13105599	15	67356641	0.652394	0.28901	-0.192859	-39.9992	1.98577e-175
rs4745777	10	77240548	cg12829045	10	77228852	0.419368	0.165231	0.136253	39.9945	2.09568e-175
rs67988893	10	72317498	cg22643110	10	72319345	0.24945	0.127328	0.0898445	39.9733	2.66654e-175
rs9972954	17	63771050	cg07283582	17	63770753	0.647217	0.236963	-0.10773	-39.951	3.4316e-175
rs10830448	11	89953291	cg26138821	11	89956704	0.123798	0.146008	0.0764916	39.9221	4.76911e-175
rs10399931	1	203156080	cg17014757	1	203156097	0.359933	0.262696	0.149635	39.902	5.99023e-175
rs9832997	3	14596032	cg21529591	3	14596904	0.329824	0.176331	0.0982424	39.8997	6.14892e-175
rs9550182	13	113296344	cg08183074	13	113296369	0.799327	0.159092	0.0647794	39.8816	7.55465e-175
rs4792982	17	41318800	cg05368731	17	41323189	0.195986	0.136471	0.0675593	39.8727	8.35228e-175
rs6066222	20	45801917	cg27589058	20	45804311	0.361401	0.187049	-0.0898031	-39.849	1.0939e-174
rs73537991	11	87179855	cg23198815	11	87184120	0.731144	0.164188	-0.109838	-39.8342	1.29344e-174
rs6680259	1	7122308	cg20409752	1	7122726	0.699209	0.42485	-0.330686	-39.7623	2.93228e-174
rs12056053	7	1197632	cg05779406	7	1198841	0.420673	0.340279	0.14636	39.7493	3.39602e-174
rs12985091	19	16045749	cg26851661	19	16045708	0.436587	0.188092	-0.10238	-39.7376	3.88076e-174
rs142676548	11	18468930	cg11821245	11	18433683	0.635492	0.306089	-0.236004	-39.7311	4.18181e-174
rs671561	1	84487001	cg18562198	1	84524127	0.572199	0.156694	0.0787003	39.7066	5.52606e-174
rs2047633	4	169815472	cg15948536	4	169770092	0.344951	0.33685	0.230759	39.6808	7.4094e-174
rs614224	1	23676591	cg20150640	1	23697656	0.716016	0.133231	-0.0894297	-39.678	7.64846e-174
rs13385499	2	20882413	cg05481257	2	20870211	0.451604	0.447316	0.204146	39.6669	8.68081e-174
rs58048858	15	67355486	cg02486855	15	67356942	0.765072	0.276901	-0.191855	-39.6637	8.99747e-174
rs816640	10	579869	cg23027329	10	603950	0.77723	0.128429	-0.0893868	-39.6452	1.11072e-173
rs10802123	1	120159125	cg11530693	1	120165357	0.865217	0.150376	-0.0594247	-39.5816	2.29295e-173
rs2581375	15	100515646	cg09918751	15	100517450	0.699396	0.235609	0.124394	39.579	2.36396e-173
rs6884383	5	178260083	cg24007312	3	52312811	0.2646	0.207244	0.109399	39.5584	2.98743e-173
rs854814	17	18003648	cg04398451	17	18023971	0.842557	0.231342	-0.12649	-39.5522	3.2071e-173
rs7616882	3	16909785	cg23220897	3	16924709	0.616291	0.241453	-0.129355	-39.5182	4.72376e-173
rs6875731	5	75579006	cg13563193	19	33072644	0.128007	0.141907	0.119381	39.4952	6.14099e-173
rs5757655	22	39797178	cg05872129	22	39784769	0.104005	0.169918	0.0941238	39.4925	6.33817e-173
NA	7	106606113	cg00530438	7	106606094	0.553806	0.217439	0.145761	39.476	7.64367e-173
rs10431432	12	96671474	cg11265839	12	96643565	0.523856	0.259906	0.193223	39.467	8.47048e-173
rs61744045	16	86371037	cg00443946	16	86370962	0.68943	0.184523	-0.13205	-39.4577	9.42109e-173
rs1017908	11	77948095	cg02023728	11	77925099	0.545558	0.245253	0.167115	39.4166	1.50693e-172
rs11611664	12	86216905	cg25456477	12	86230367	0.271795	0.221624	0.123855	39.4142	1.54782e-172
rs10913683	1	171758699	cg20598894	1	171756153	0.558333	0.186397	-0.113869	-39.4036	1.74663e-172
rs2942202	8	23418444	cg24917065	8	23418389	0.711713	0.124411	0.0579819	39.3791	2.31274e-172
rs1053218	4	186321067	cg26741686	4	186318356	0.773054	0.189844	-0.114698	-39.37	2.56542e-172
rs61977303	14	92926549	cg11107966	14	92927875	0.241869	0.271733	0.22676	39.3684	2.61277e-172
NA	7	820559	cg05729249	7	766119	0.145578	0.225931	0.112604	39.3659	2.68942e-172
rs3784099	14	68749927	cg18825221	14	68749962	0.422241	0.249824	-0.138909	-39.3657	2.69276e-172
rs1706821	15	45477012	cg25801113	15	45476975	0.726098	0.179014	-0.100982	-39.3574	2.96177e-172
rs35796271	7	48003627	cg13794565	7	48019606	0.77647	0.157611	-0.119553	-39.3377	3.71054e-172
rs35021217	16	1497640	cg27075654	16	1503444	0.686824	0.217719	-0.172405	-39.3207	4.5055e-172
rs7811467	7	158947092	cg00413030	7	158947138	0.604463	0.333261	-0.142127	-39.2999	5.71265e-172
rs12534778	7	1065861	cg00431813	7	1051703	0.662395	0.231625	-0.146328	-39.2894	6.44467e-172
NA	7	820559	cg06242242	7	766104	0.187823	0.243038	0.117208	39.2697	8.07178e-172
rs10927724	1	15538614	cg09022584	1	15541956	0.89994	0.101476	-0.079599	-39.1993	1.80591e-171
rs76522487	6	110444533	cg10512408	6	110504754	0.873023	0.0799784	-0.0544909	-39.1582	2.89084e-171
rs11611664	12	86216905	cg00310523	12	86230176	0.217715	0.181303	0.102127	39.1558	2.97154e-171
rs40565	5	55828636	cg17335387	5	55828740	0.605658	0.19158	0.126707	39.1534	3.05332e-171
rs2145154	14	69095847	cg21123519	14	69095679	0.431941	0.456415	0.197549	39.0935	6.06383e-171
rs9816164	3	73045651	cg20540428	3	73045686	0.508024	0.429195	0.182851	39.0815	6.9561e-171
rs1896422	10	123210812	cg23248910	10	123270070	0.563377	0.228017	0.109533	39.0452	1.05494e-170
rs75835358	10	72002909	cg18840567	10	71906755	0.10539	0.0394541	0.222739	39.0371	1.15752e-170
rs12542833	8	126077609	cg08270491	8	126100743	0.651133	0.315166	0.135554	39.0368	1.16171e-170
rs34797071	15	59939918	cg19188572	15	59950012	0.190065	0.155931	0.0821878	39.0247	1.33532e-170
rs3920615	10	6176780	cg17191567	10	6178319	0.707446	0.214018	-0.0926247	-39.0245	1.33816e-170
rs10212582	3	150974871	cg25117092	3	150948274	0.654369	0.230325	0.0966993	39.0073	1.62912e-170
NA	4	99050625	cg03676636	4	99064102	0.72366	0.231077	0.110863	38.9972	1.82935e-170
rs6783145	3	142751134	cg01520402	3	142790398	0.827726	0.128068	0.0602313	38.9818	2.1827e-170
rs62484176	8	642046	cg07004744	8	641479	0.87201	0.0926036	-0.0652282	-38.9703	2.49036e-170
rs2306393	12	68708761	cg24599943	12	68720057	0.75977	0.147502	-0.0812639	-38.9695	2.51349e-170
NA	12	122367907	cg13699009	12	122356056	0.519999	0.189431	-0.101494	-38.9646	2.66005e-170
rs75835358	10	72002909	cg05064937	10	71906761	0.0750598	0.0272407	0.151197	38.9638	2.68493e-170
rs567796	19	37437641	cg08835041	19	37461278	0.653585	0.330511	-0.147348	-38.9567	2.90979e-170
rs13015423	2	65955199	cg23973310	2	65955240	0.534215	0.323209	0.140349	38.954	3.00289e-170
rs10257744	7	1045612	cg14983777	7	1052392	0.742021	0.173864	-0.11713	-38.9538	3.0088e-170
rs13385499	2	20882413	cg07021052	2	20871279	0.330185	0.371189	0.189193	38.9365	3.67068e-170
rs2630744	2	8464827	cg12167548	2	8464763	0.172238	0.130233	0.0788618	38.9258	4.15197e-170
rs1359414	1	112161635	cg09184981	1	112161735	0.844772	0.0935705	-0.0562316	-38.9033	5.37011e-170
rs4744534	9	136562165	cg13717350	9	136566991	0.539393	0.28847	-0.142327	-38.8365	1.15784e-169
rs35187499	2	135219879	cg18712599	2	135227039	0.802329	0.0894893	-0.228715	-38.8255	1.31253e-169
rs10902237	11	944801	cg12893697	11	970389	0.257647	0.359429	0.164523	38.8246	1.32699e-169
rs6769858	3	15550634	cg16303742	3	15540471	0.662483	0.160744	0.0808022	38.7961	1.84135e-169
rs10063890	5	170289822	cg01579024	5	170288757	0.718138	0.197044	-0.102337	-38.7742	2.36762e-169
rs61989172	14	71625407	cg15910301	14	71632612	0.424665	0.283337	0.129991	38.7556	2.93324e-169
rs13208096	6	28225311	cg16677399	6	28830902	0.791299	0.229799	-0.152442	-38.7311	3.88881e-169
rs35096434	12	3232679	cg07248242	12	3281520	0.529296	0.186019	0.133602	38.7155	4.65214e-169
rs9911745	17	39942449	cg11278727	17	39949564	0.112745	0.114916	0.100882	38.7073	5.10769e-169
rs9793310	1	153582407	cg02331910	1	153599831	0.532445	0.401489	-0.170074	-38.6806	6.94856e-169
rs76975836	15	57592163	cg17582782	15	57592438	0.462913	0.272277	0.200604	38.5998	1.76189e-168
rs6427922	1	201855412	cg11586189	1	201857591	0.623128	0.15197	0.105423	38.5677	2.54987e-168
rs12903325	15	50353277	cg19960114	15	50296100	0.470485	0.183512	-0.110712	-38.5237	4.23139e-168
rs2745319	1	18895078	cg18795169	1	18902165	0.168201	0.201528	0.105551	38.4973	5.73768e-168
rs1780091	10	27522278	cg14240646	10	27532245	0.438596	0.452764	0.230236	38.4941	5.95516e-168
rs17135234	6	593109	cg09806625	6	611523	0.471055	0.256279	0.192089	38.4618	8.63667e-168
rs3753782	1	21879524	cg22719004	1	21864788	0.222227	0.195764	0.127362	38.4352	1.17428e-167
rs1057234	10	126850793	cg23000734	10	126850823	0.246206	0.224734	0.0900289	38.4302	1.2445e-167
rs2875710	16	82827663	cg09044981	16	82827677	0.666099	0.248789	-0.155074	-38.4068	1.62948e-167
rs3792282	3	125736204	cg18479299	3	125709523	0.162514	0.195845	0.126406	38.3878	2.03006e-167
rs2814450	10	134405372	cg27555617	10	134411295	0.838998	0.110806	-0.0540691	-38.3656	2.62136e-167
rs8112468	19	54561260	cg17783317	19	54567123	0.209754	0.224958	0.131145	38.3643	2.66147e-167
rs336526|rs386581891	5	78287579	cg26470338	5	78283014	0.791668	0.140798	-0.0752615	-38.3537	3.00822e-167
rs13083728	3	52868445	cg11645453	3	52864694	0.656938	0.157436	0.0956603	38.3373	3.63402e-167
rs10824800	10	54538310	cg17334937	10	54538305	0.82313	0.155679	-0.0787568	-38.3088	5.05576e-167
rs6694423	1	157197705	cg00858294	1	157441473	0.803985	0.137312	0.051984	38.2641	8.46749e-167
rs13385499	2	20882413	cg07755735	2	20870362	0.452117	0.327601	0.153365	38.2413	1.10241e-166
rs748554	16	87682775	cg26764761	16	87682142	0.722919	0.518298	0.247753	38.2347	1.18941e-166
rs6710499	2	235898590	cg05058748	2	235903542	0.54016	0.2066	0.0829675	38.2319	1.22837e-166
rs34154753	2	130558371	cg26446294	2	130559194	0.782972	0.164866	-0.0789523	-38.2147	1.4991e-166
rs705379	7	94953895	cg01874867	7	94954059	0.532401	0.364522	0.148882	38.1925	1.93918e-166
rs706208	21	44473446	cg01788910	21	44473568	0.775781	0.18897	-0.0885455	-38.1553	2.97991e-166
NA	6	157161915	cg02662417	6	157161545	0.638003	0.289224	0.129945	38.1497	3.18033e-166
rs6413416|rs111172729	10	45867975	cg15590007	10	45870220	0.472635	0.210848	0.132239	38.1474	3.26495e-166
rs4257763	5	138714159	cg11459648	5	138714337	0.831287	0.205013	-0.126732	-38.0795	7.16487e-166
rs6880703	5	77149418	cg18228590	5	77142469	0.593661	0.428109	-0.185764	-38.0353	1.1952e-165
rs139202537	10	134775520	cg00912926	10	134775610	0.188781	0.0869819	0.289315	38.0173	1.4735e-165
rs8112468	19	54561260	cg08479752	19	54567279	0.255488	0.257905	0.145392	38.0096	1.61129e-165
rs12903325	15	50353277	cg21670987	15	50350432	0.70012	0.147078	0.0940236	38.0026	1.74613e-165
rs66797733	2	240877917	cg19172429	2	240878313	0.604279	0.243198	-0.111699	-37.9992	1.817e-165
rs2464432	5	72934554	cg04480106	5	72934606	0.720966	0.243202	-0.128808	-37.9985	1.83198e-165
rs2784737	1	8463176	cg00546117	1	8445545	0.715046	0.142006	-0.0730461	-37.9912	1.99406e-165
rs7819615	8	58064945	cg21724239	8	58056113	0.493259	0.343793	0.207693	37.9877	2.07692e-165
rs1005287	1	209980757	cg23283495	1	209979779	0.146878	0.176817	0.0850901	37.9804	2.26065e-165
rs12120876	1	247205960	cg22502715	1	247171572	0.145442	0.200475	0.174299	37.9408	3.57639e-165
rs17162969	7	142009774	cg14771419	7	142012988	0.370548	0.215056	0.186161	37.8812	7.13493e-165
rs11166486	1	101051656	cg09408571	1	101003634	0.658852	0.321738	0.129006	37.8716	7.97553e-165
rs6993119	8	23606846	cg04899715	8	23609424	0.745077	0.203703	-0.162896	-37.8348	1.2228e-164
rs7528427	1	17746273	cg07965774	1	17746286	0.573534	0.152644	0.0738405	37.8058	1.71322e-164
rs594655	1	146515076	cg24853868	1	146555624	0.452394	0.5377	0.249747	37.7928	1.99307e-164
rs7549619	1	227506948	cg24860534	1	227506868	0.427665	0.171781	0.119489	37.7816	2.2686e-164
rs1354350	3	113960449	cg10454162	3	113955940	0.748755	0.165099	-0.0928968	-37.7641	2.78156e-164
rs5759793	22	23762437	cg09692492	22	23744717	0.147853	0.154267	0.0770453	37.6702	8.28221e-164
NA	7	65312102	cg11987759	7	65425863	0.770921	0.154927	0.072852	37.6573	9.61926e-164
rs2296262	9	117265406	cg13826055	9	117259143	0.716007	0.174445	-0.0915599	-37.6204	1.47751e-163
rs12102917	16	82196808	cg07307142	16	82071433	0.528083	0.254717	0.154588	37.5919	2.05801e-163
rs164960	3	8686202	cg02691506	3	8685827	0.280961	0.33768	0.224794	37.5886	2.13938e-163
NA	5	53813235	cg18106582	5	53816023	0.372833	0.195161	0.0872254	37.5684	2.70564e-163
rs757916	2	75878443	cg22496973	2	75937535	0.114575	0.122613	0.103106	37.5464	3.49716e-163
rs2458419	8	105337141	cg04554929	8	105342491	0.317616	0.431722	0.204849	37.532	4.1369e-163
rs6598999	2	242994405	cg06360820	2	242988706	0.807423	0.278902	-0.230081	-37.504	5.73147e-163
rs6517058	21	33234167	cg15636421	21	33242495	0.480106	0.268344	-0.139854	-37.5025	5.83185e-163
rs2518348	11	112096637	cg12822818	11	112096781	0.14499	0.135656	0.08375	37.4909	6.67693e-163
rs4855638	3	108029117	cg24769830	3	108041508	0.579884	0.221757	-0.161268	-37.4684	8.67627e-163
rs11900082|rs111183947	2	4162616	cg23912081	2	4156091	0.601221	0.182978	0.0728496	37.4543	1.02266e-162
rs7833924	8	144996029	cg19405177	8	145001428	0.528901	0.322764	0.146855	37.4477	1.10379e-162
rs2458419	8	105337141	cg13045555	8	105342365	0.178438	0.221903	0.10934	37.4329	1.31217e-162
rs2271431	15	85189464	cg12863693	15	85201151	0.565272	0.197706	0.127647	37.4206	1.51352e-162
rs34702359	6	89944536	cg01393985	6	89927651	0.766781	0.152332	-0.0774061	-37.417	1.5797e-162
rs28733387	15	101102708	cg12031275	15	101093834	0.496933	0.508817	0.230416	37.3906	2.14707e-162
rs17071756	6	142715195	cg09547025	6	142721804	0.785856	0.141169	-0.104735	-37.3803	2.42367e-162
rs13385499	2	20882413	cg14780466	2	20870812	0.47319	0.415682	0.204138	37.3769	2.52085e-162
NA	3	193301447	cg23159337	3	193272778	0.471766	0.26374	-0.112462	-37.3714	2.68746e-162
rs2457988|rs386567586	6	166282719	cg22141696	6	166268631	0.865803	0.163686	-0.092274	-37.3533	3.31837e-162
rs72980068	2	135173474	cg01168696	2	135189387	0.746383	0.0961778	-0.0835739	-37.326	4.5665e-162
rs9900175	17	8702847	cg18561560	17	8702816	0.430878	0.170747	0.132484	37.3209	4.84122e-162
rs9372253	6	110716136	cg01119278	6	110721349	0.573296	0.301434	-0.140851	-37.2704	8.73527e-162
rs12929317	16	83986481	cg27171569	16	83987465	0.645099	0.320795	-0.17957	-37.2393	1.25655e-161
rs340595	2	20889714	cg04082016	2	20871401	0.455986	0.413723	0.18949	37.2379	1.27657e-161
NA	5	74723421	cg00601450	5	74908170	0.702043	0.239162	-0.196739	-37.2353	1.31513e-161
rs5760093	22	24240340	cg00024416	22	24240387	0.278917	0.216485	0.128686	37.1971	2.05675e-161
rs12776659	10	834057	cg20503657	10	835505	0.420746	0.365669	0.251475	37.1848	2.3746e-161
rs9601109	13	79220114	cg01819759	13	79234251	0.206765	0.342699	0.221452	37.1551	3.35961e-161
rs62189540	2	240001963	cg20627572	2	239991813	0.760859	0.199291	-0.152489	-37.1351	4.24313e-161
rs35520919	21	43529306	cg14562523	21	43528734	0.461817	0.205205	-0.127413	-37.1167	5.26481e-161
rs13385499	2	20882413	cg09074113	2	20870087	0.582585	0.371188	0.162434	37.0915	7.06534e-161
rs2277324	12	58013175	cg12615879	12	58013172	0.244262	0.132906	0.0692637	37.0722	8.85357e-161
rs11683224	2	240254570	cg10639368	2	240241218	0.626655	0.306876	-0.132573	-37.0291	1.46581e-160
NA	7	2759299	cg19346786	7	2764209	0.529118	0.241219	-0.12371	-36.9981	2.10712e-160
rs2289917	2	209010891	cg06181187	2	209010896	0.714026	0.130469	-0.0613767	-36.99	2.31855e-160
rs736676	8	145639320	cg11882377	8	145654780	0.507083	0.174819	0.0935315	36.9812	2.56819e-160
rs2965293	19	888384	cg15765251	19	888814	0.666355	0.233001	-0.15575	-36.9762	2.72423e-160
rs4331407	18	24231712	cg05855948	18	24234966	0.295211	0.185854	0.0820092	36.9549	3.49652e-160
rs6884383	5	178260083	cg00369151	10	23002323	0.190577	0.147983	0.0797925	36.9255	4.93329e-160
rs1291161	1	44717450	cg21534299	1	44821474	0.558652	0.197055	-0.102287	-36.9241	5.01355e-160
rs17588270	15	96423438	cg21981096	15	96423622	0.721401	0.138513	0.0719264	36.8901	7.4719e-160
rs1558823|rs386537817	12	108124178	cg00632811	12	108078821	0.376263	0.242505	-0.148855	-36.8672	9.77297e-160
rs1006888	14	93418952	cg22808839	14	93415226	0.809025	0.142837	-0.0890951	-36.798	2.19938e-159
rs16928315	12	25147192	cg25824218	12	25104798	0.755232	0.375713	-0.298841	-36.7444	4.12415e-159
rs7008	19	2754978	cg02580895	19	2754563	0.874975	0.10662	-0.0701804	-36.7271	5.05216e-159
rs10114887	9	36292728	cg25813936	9	36276879	0.657309	0.257118	-0.155477	-36.7214	5.40202e-159
NA	13	114916023	cg06611532	13	114900021	0.616813	0.368986	-0.15435	-36.7101	6.17176e-159
rs2031247|rs386553506	1	46938837	cg03812309	1	46938281	0.71746	0.204352	-0.0966965	-36.6574	1.14601e-158
rs11097019	4	40266986	cg25243082	4	40267141	0.304956	0.454074	0.226343	36.6561	1.16344e-158
rs2017854	17	65488021	cg02018291	17	65487462	0.616608	0.210081	0.0986907	36.6533	1.20152e-158
rs1544654	2	71055387	cg26014723	2	71055476	0.747689	0.166574	-0.085036	-36.6466	1.30038e-158
rs2546708	5	139138994	cg03534031	5	139139105	0.436785	0.213817	0.174478	36.5854	2.67028e-158
rs60536509	8	33010662	cg06106484	8	32985289	0.494354	0.268365	0.149123	36.5782	2.90461e-158
rs8072894	17	8312669	cg00061635	17	8311836	0.384802	0.160028	0.0761276	36.5777	2.92193e-158
rs4557246	4	8289253	cg04967039	4	8292202	0.63609	0.19548	-0.0945968	-36.5677	3.28801e-158
rs6899510	6	158261989	cg27359374	6	158375774	0.901574	0.0427043	-0.25205	-36.5647	3.4069e-158
rs10135442	14	105560091	cg16310077	14	105554214	0.108003	0.110791	0.0914283	36.5361	4.76829e-158
rs28626346	12	104661729	cg25273343	12	104657179	0.715488	0.14408	0.0581169	36.5191	5.8192e-158
rs4459508|rs111177144	15	80887506	cg24686679	15	80887526	0.649747	0.117732	0.0707628	36.4777	9.47263e-158
rs3825669|rs111199619	14	89804276	cg18657988	14	89804447	0.559217	0.171641	-0.115812	-36.4711	1.02437e-157
rs35621842	17	46606222	cg16625994	17	46606190	0.644953	0.110135	-0.0702589	-36.4378	1.51508e-157
rs7655373	4	152244318	cg01609139	4	152235970	0.64098	0.338169	0.136757	36.4367	1.53572e-157
NA	6	152012847	cg22157087	6	152012887	0.482138	0.293658	0.12673	36.4327	1.60888e-157
rs817153	9	98510231	cg14424376	9	98513318	0.564372	0.266928	0.106298	36.4275	1.71097e-157
rs71449673	2	3473771	cg15506890	2	3487001	0.726104	0.173796	-0.134926	-36.4228	1.80763e-157
rs11239455	10	45823456	cg19132726	10	45826227	0.82412	0.182545	-0.140386	-36.4218	1.83006e-157
rs2390715	7	22783878	cg13104385	7	22767384	0.434999	0.210286	-0.101876	-36.4088	2.13132e-157
rs34645899	12	51201749	cg01352472	12	51154575	0.497104	0.219756	0.0877942	36.382	2.92239e-157
rs259296	19	33169979	cg27413643	19	33165484	0.187411	0.214764	-0.150765	-36.3776	3.08071e-157
rs4074995	5	176797343	cg06060754	5	176797920	0.526572	0.554137	0.266509	36.3749	3.17725e-157
rs62206429	20	43730333	cg22866937	20	43730241	0.725678	0.105773	-0.0679071	-36.3565	3.95003e-157
rs4796533	17	6556538	cg00685319	17	6560967	0.69871	0.150638	-0.0672379	-36.3325	5.23904e-157
rs2965293	19	888384	cg22838050	19	872690	0.500225	0.23356	-0.123467	-36.33	5.39466e-157
rs9304742	19	53451291	cg09915433	19	53449742	0.534391	0.149828	-0.0832732	-36.2893	8.71307e-157
rs11510952	10	71165204	cg23339629	10	71168951	0.237894	0.144843	0.0660739	36.278	9.96408e-157
rs12092451	1	203317939	cg27387030	1	203320541	0.260639	0.232127	0.171915	36.2696	1.09944e-156
NA	1	997769	cg18432292	1	1003755	0.263429	0.0977521	-0.0600933	-36.2623	1.19847e-156
rs809740	17	72541838	cg14173969	17	72541932	0.318951	0.208576	-0.097722	-36.2532	1.33407e-156
rs10420384	19	18549549	cg06953865	19	18549723	0.75238	0.124795	-0.0818822	-36.2298	1.75814e-156
rs10916437	1	229289245	cg08946995	1	229283674	0.648584	0.187126	0.106919	36.1842	3.01044e-156
NA	12	89924373	cg00757033	12	89920650	0.615774	0.163105	0.0992207	36.1215	6.31035e-156
rs9866481	3	182235677	cg10152627	3	182218332	0.865614	0.122466	-0.0956871	-36.1163	6.71407e-156
rs4074995	5	176797343	cg17509989	5	176798049	0.427433	0.728673	0.344554	36.1114	7.11623e-156
rs11611664	12	86216905	cg02569458	12	86230093	0.189449	0.160954	0.090536	36.1103	7.20449e-156
rs1966962	19	39260589	cg26703956	19	39260304	0.610785	0.187908	0.086401	36.0797	1.03462e-155
rs3135088|rs386490152	4	2392274	cg01601518	4	2404284	0.278391	0.315412	0.213617	36.0755	1.08752e-155
rs10781585	10	134553369	cg27286337	10	134555280	0.760631	0.33549	0.169471	36.0691	1.1724e-155
NA	7	73220024	cg01679206	7	73253049	0.220814	0.149267	-0.0879896	-36.0281	1.90326e-155
rs17774156	3	66401217	cg06211456	3	66401611	0.725404	0.15204	-0.080775	-36.0204	2.08412e-155
rs10927724	1	15538614	cg13878066	1	15541799	0.891922	0.0949993	-0.067203	-36.0168	2.17381e-155
NA	19	42209608	cg10645640	19	42189514	0.748458	0.145617	-0.0871578	-36.0096	2.36691e-155
rs13070405	3	170993872	cg10180092	3	171002363	0.467507	0.150764	0.0683544	36.0055	2.48443e-155
rs211626	6	133731605	cg25075347	6	133731801	0.593866	0.257537	0.101306	36.0005	2.63845e-155
rs12073947	1	68363490	cg03935359	1	68363156	0.383072	0.296199	-0.149836	-35.9389	5.46292e-155
rs958234	11	109784515	cg05505103	11	109785847	0.600885	0.220522	-0.106799	-35.8903	9.70912e-155
rs2606759	3	11349494	cg16028117	3	11348436	0.503807	0.286647	-0.178336	-35.8757	1.15412e-154
rs7918709	10	80217968	cg08356028	10	80217969	0.857988	0.10607	0.0479166	35.8722	1.2025e-154
rs2477185	1	182266517	cg07919760	1	182270482	0.621756	0.186891	0.106716	35.8629	1.34362e-154
rs514890	11	60604226	cg18856296	11	60609242	0.638084	0.158182	-0.0768124	-35.8609	1.37573e-154
rs2156257	6	163100710	cg06582575	6	163149167	0.190728	0.155477	0.113868	35.857	1.44044e-154
rs1411273	1	153602435	cg06419659	1	153600132	0.379316	0.328826	-0.136634	-35.8413	1.73533e-154
rs60208975	4	3364530	cg00810483	4	3375144	0.53381	0.13696	-0.0610883	-35.8372	1.81973e-154
rs4801587	19	58936679	cg13877915	19	58951672	0.19378	0.262143	0.0929414	35.8287	2.013e-154
rs12698056	7	157220872	cg03453431	7	157225567	0.214948	0.281096	0.122149	35.8181	2.283e-154
rs3816464	7	158528578	cg26651303	7	158533204	0.400945	0.206727	0.136711	35.8095	2.52866e-154
rs11589576	1	146502900	cg00044796	1	146552390	0.172014	0.24246	0.0964975	35.799	2.86333e-154
rs35360794	12	133184870	cg11808531	12	133201891	0.709596	0.216522	0.0988673	35.7982	2.88923e-154
rs13251418	8	24246832	cg01759110	8	24241694	0.688725	0.165579	-0.0755717	-35.7974	2.91762e-154
rs7005205	8	54605641	cg03996861	8	54605613	0.463163	0.235935	0.149768	35.791	3.14738e-154
rs2145154	14	69095847	cg02299497	14	69095570	0.426195	0.454534	0.196977	35.743	5.55796e-154
rs7796482	7	1496880	cg02637438	8	134584246	0.142214	0.0901458	0.0358946	35.7311	6.40179e-154
rs11120872	1	6008686	cg22356839	1	6011302	0.962606	0.0359615	-0.0263885	-35.6775	1.20795e-153
rs4736373	8	143792357	cg06565975	8	143823917	0.92495	0.0676099	-0.0463112	-35.6615	1.4613e-153
NA	17	30550439	cg17704839	19	9939038	0.627831	0.143661	-0.15845	-35.6406	1.87225e-153
rs10494153	1	113733041	cg17966227	1	113738233	0.778949	0.112437	-0.0866357	-35.6151	2.53296e-153
NA	19	23732160	cg03803071	19	22034523	0.073064	0.0413015	0.0280755	35.6006	3.00877e-153
rs9786942|rs386624860	1	1759213	cg03396347	1	1875803	0.517454	0.324883	0.138043	35.5687	4.39122e-153
rs1980577	20	43382112	cg17848838	20	43379406	0.604014	0.295715	0.129615	35.565	4.59167e-153
rs11986259	8	144653397	cg16316162	8	144660157	0.136445	0.276354	0.144352	35.5635	4.67459e-153
rs34478210	4	120135901	cg05104897	4	120127485	0.763452	0.135871	-0.0934626	-35.5362	6.46386e-153
rs6677965	1	165811729	cg01427815	1	165811984	0.348182	0.292711	-0.11981	-35.5259	7.30401e-153
rs7005205	8	54605641	cg10225865	8	54605566	0.396891	0.260833	0.152918	35.4981	1.0154e-152
rs12314432	12	133020800	cg17566325	12	133022423	0.475229	0.33657	0.148615	35.4934	1.07467e-152
NA	10	70269513	cg23602092	10	70319645	0.198608	0.235154	0.285606	35.4909	1.10694e-152
rs762528	22	19166680	cg02655711	22	19163373	0.677314	0.158456	-0.0711354	-35.4891	1.13031e-152
NA	6	79283106	cg08642342	6	79288261	0.418048	0.178537	-0.080062	-35.3991	3.29456e-152
rs956441	16	9524614	cg03957547	16	9524433	0.812227	0.136148	-0.0645742	-35.379	4.18526e-152
rs13385499	2	20882413	cg12334488	2	20871173	0.628093	0.288895	0.120374	35.3735	4.46935e-152
rs151082626	22	50305724	cg22709217	22	50311962	0.175898	0.0878778	-0.0561972	-35.3728	4.50291e-152
rs533738	1	228458973	cg04850211	1	228464232	0.537254	0.280871	-0.134453	-35.3613	5.16508e-152
rs35683	3	10328250	cg08489410	3	10329245	0.820993	0.0985136	-0.0469503	-35.2948	1.13986e-151
rs10914193	1	31231333	cg25303761	1	31256028	0.382411	0.453846	-0.187754	-35.2702	1.52655e-151
rs61989986	14	90739180	cg14092571	14	90743983	0.952073	0.0392142	-0.0225554	-35.1891	4.01244e-151
rs4706827	6	80787532	cg08355045	6	80787529	0.704478	0.211154	0.100975	35.1795	4.49477e-151
rs10902449	12	132278455	cg09814354	12	132278430	0.725199	0.131026	-0.0599293	-35.1602	5.65745e-151
rs8469	2	74687550	cg04255230	2	74727010	0.279522	0.252574	0.1907	35.1451	6.77474e-151
rs2182215	13	79184144	cg07937631	13	79184529	0.50175	0.233912	-0.115788	-35.1311	8.00476e-151
rs3796613	4	1353321	cg23921777	4	1366597	0.777142	0.298092	0.104347	35.1235	8.77011e-151
rs11683224	2	240254570	cg07673080	2	240241154	0.735969	0.339314	-0.144921	-35.1101	1.02893e-150
rs7200220	16	29314555	cg05645661	16	29329490	0.706958	0.142315	-0.0756769	-35.1013	1.14166e-150
NA	8	145030900	cg04255391	8	145008397	0.289859	0.278283	-0.103667	-35.0961	1.2158e-150
rs1472522	12	117586236	cg26376280	12	117593259	0.335727	0.167548	-0.0827775	-35.0368	2.46451e-150
rs694103	11	73657252	cg16259171	11	73660510	0.562359	0.162378	-0.110141	-35.0303	2.66506e-150
NA	13	113539549	cg11462099	13	113540512	0.539658	0.226964	0.131019	35.0147	3.20845e-150
rs188488909	8	96092263	cg19084794	8	96086565	0.570802	0.178583	-0.135081	-34.9965	3.98519e-150
NA	11	89881891	cg05041596	11	89867385	0.413441	0.208266	0.107228	34.9905	4.28381e-150
rs527702	1	59025147	cg19813884	1	59043370	0.206353	0.14244	-0.0796875	-34.9883	4.39461e-150
rs11927101	3	125697489	cg06494592	3	125709126	0.148317	0.190345	0.109336	34.9879	4.41924e-150
rs11986259	8	144653397	cg19357499	8	144660631	0.0792885	0.199356	0.125061	34.9868	4.47473e-150
rs4517678	13	78974509	cg11301879	13	78884950	0.37395	0.199888	0.118624	34.9828	4.69593e-150
rs7929114	11	45706162	cg21909526	11	45705263	0.509014	0.154367	0.0614848	34.9744	5.19289e-150
rs71449673	2	3473771	cg12156873	2	3487412	0.760776	0.162943	-0.129652	-34.9494	6.99658e-150
rs7229872	18	35060691	cg03356492	18	35062538	0.558187	0.182335	-0.109095	-34.9488	7.04852e-150
rs36198938	7	124619785	cg05285228	7	124571219	0.742184	0.127276	0.0659639	34.9462	7.26885e-150
rs4975548	5	1478156	cg07148919	5	1466943	0.914215	0.0766334	-0.0479554	-34.9358	8.22981e-150
rs35396561	12	1899217	cg21224286	12	1909916	0.60519	0.261026	-0.198406	-34.9322	8.5851e-150
rs4809465	20	61671156	cg08564027	20	61660810	0.771912	0.298352	-0.150217	-34.9083	1.14322e-149
rs11733064	4	3495283	cg08644045	4	3495341	0.381485	0.235079	-0.111792	-34.9081	1.14579e-149
rs4748659	10	7108286	cg00998146	19	18284560	0.108669	0.0834893	0.0354169	34.9002	1.25848e-149
rs10888165	8	19358961	cg01280390	8	19363452	0.261977	0.231842	-0.0945485	-34.8971	1.30685e-149
rs2672724	5	433952	cg00049323	5	472564	0.230905	0.138384	0.0615346	34.891	1.40492e-149
rs34296882	22	50098333	cg21132420	22	50099606	0.250406	0.181654	0.124466	34.8857	1.49704e-149
rs4627537	2	9459406	cg06549275	2	9471231	0.571348	0.216073	-0.100381	-34.8836	1.53515e-149
rs346797	17	74378901	cg17201438	17	74438067	0.575847	0.212871	0.152103	34.8487	2.32954e-149
rs9849632	3	99867211	cg27384355	3	99844353	0.798733	0.146812	0.0568331	34.8405	2.56926e-149
rs3735171	7	150033882	cg27494647	7	150038898	0.371202	0.247505	0.132965	34.8402	2.57698e-149
rs7004093	8	134462291	cg15819360	8	134462357	0.709255	0.125615	0.0639617	34.8313	2.86679e-149
rs12126114	1	19410754	cg15603964	1	19410738	0.501296	0.158567	-0.115033	-34.8201	3.27876e-149
rs12155802	8	1153016	cg13173255	8	1156483	0.69417	0.167553	-0.0669491	-34.8143	3.51185e-149
rs12401714	1	24666934	cg20325200	1	24667622	0.572317	0.134231	0.0688625	34.7981	4.26232e-149
NA	7	157794037	cg12440927	7	157791721	0.735117	0.240714	-0.122456	-34.794	4.4766e-149
rs2760901	13	28000507	cg26772116	13	28016624	0.297042	0.20848	-0.0955027	-34.7783	5.40354e-149
rs9858416	3	126416664	cg18026197	3	126422536	0.625769	0.210864	0.121467	34.7715	5.86251e-149
rs13255935	8	95965685	cg18059933	8	95962463	0.436086	0.22781	0.107801	34.7653	6.30916e-149
rs76837462	1	221022770	cg14660726	1	221047545	0.106577	0.0960294	0.0637402	34.6908	1.53938e-148
rs2302055	19	18684563	cg00667525	19	18699118	0.525692	0.239023	-0.0988985	-34.663	2.14671e-148
rs17138747	7	116132670	cg02799643	7	116139180	0.743661	0.163788	-0.14457	-34.6563	2.32583e-148
rs2237219	6	16375252	cg27395391	6	16375082	0.835347	0.121208	-0.0619001	-34.6376	2.90774e-148
rs67545510	1	46806242	cg04241075	1	46807263	0.486934	0.113231	-0.0590097	-34.6263	3.32903e-148
rs7672749	4	88798284	cg02674186	4	88784891	0.924888	0.154735	-0.146222	-34.6199	3.59714e-148
NA	14	101175755	cg18089426	14	101175970	0.684859	0.224986	0.137785	34.6045	4.32298e-148
rs6481817	10	33299247	cg00146027	10	33299147	0.525934	0.20258	-0.140464	-34.5942	4.8897e-148
rs6748335	2	3820159	cg12573791	2	3828286	0.521908	0.212851	0.119872	34.5889	5.21587e-148
NA	15	86057007	cg22681495	15	86058755	0.725237	0.147721	-0.155811	-34.5688	6.63616e-148
rs11651623	17	41329847	cg25918947	17	41365094	0.445225	0.193637	-0.0987687	-34.5502	8.2853e-148
rs4653524	1	228059956	cg10909939	1	228075683	0.386034	0.284835	0.128008	34.5476	8.55204e-148
rs1830084|rs111175968	3	133508464	cg16414030	3	133502952	0.605752	0.257266	-0.119022	-34.5348	9.96912e-148
rs4147581	11	67351585	cg25866895	11	67350326	0.558053	0.193108	0.10112	34.5137	1.28302e-147
rs10418147	19	2912076	cg08634464	19	2901147	0.199889	0.219614	-0.151699	-34.4988	1.53504e-147
rs62249736	3	59722842	cg22380007	3	59718904	0.564261	0.251512	0.182486	34.4797	1.9293e-147
rs2694705	12	131915987	cg24480926	12	131919579	0.631661	0.169076	-0.0840661	-34.4678	2.22515e-147
rs73523091	9	112100743	cg14306058	9	112078580	0.77815	0.178377	-0.131064	-34.4673	2.2392e-147
rs609923	3	32508990	cg13050802	3	32509039	0.666438	0.207597	0.114034	34.4587	2.48244e-147
NA	20	23456037	cg11657817	20	23433608	0.550677	0.162809	-0.0734784	-34.4559	2.56654e-147
rs113288103	3	142175321	cg20824294	3	142316082	0.458506	0.272209	0.16953	34.4465	2.87262e-147
rs11632061	15	40837598	cg01027929	7	26241406	0.130126	0.0983452	-0.0324436	-34.4424	3.01973e-147
rs6458870|rs113913567	6	52652161	cg15290848	6	52629418	0.769018	0.106455	0.0417704	34.4198	3.95743e-147
rs12340861	9	117159223	cg00078025	9	117159975	0.216598	0.120592	-0.0643244	-34.4029	4.8486e-147
rs6428489	1	89457930	cg11309454	1	89459529	0.471331	0.230184	-0.0974983	-34.388	5.79823e-147
rs9372253	6	110716136	cg00083206	6	110721305	0.533627	0.282804	-0.143559	-34.3827	6.17438e-147
rs12403311	1	54007863	cg06905679	1	54008126	0.767292	0.130401	-0.0880543	-34.3649	7.64954e-147
rs113574047	7	2020062	cg13290180	7	2082529	0.753116	0.184937	-0.314906	-34.3567	8.44289e-147
rs10255168	7	6633273	cg19149522	7	6616423	0.606237	0.261529	-0.136039	-34.3538	8.7405e-147
rs12405460	1	55089461	cg01517571	1	55089959	0.593805	0.229246	-0.114886	-34.338	1.05607e-146
rs7162269	15	40364928	cg00868766	15	40364524	0.676976	0.196979	-0.0936951	-34.3368	1.07113e-146
rs2516587	14	52514733	cg05884192	14	52515736	0.397704	0.130653	0.0581785	34.3334	1.11588e-146
rs706208	21	44473446	cg19312314	21	44473962	0.872717	0.182559	-0.0973435	-34.3293	1.17274e-146
rs2948905	15	45145764	cg21523688	15	45319037	0.513526	0.224859	-0.131152	-34.3129	1.42708e-146
rs4764136	12	15087215	cg13435792	12	15092434	0.696092	0.169435	-0.0698131	-34.2937	1.79716e-146
rs214345	1	19682136	cg24593138	1	19687988	0.548043	0.163805	0.0809789	34.2874	1.93868e-146
rs34226635	14	54812453	cg11186706	14	54815745	0.769866	0.295979	0.136629	34.2871	1.94565e-146
rs1980792	6	87889917	cg12350822	6	88032061	0.249631	0.151449	0.0738464	34.2614	2.64906e-146
rs11136343	8	145058986	cg07980830	8	145063362	0.525358	0.184478	0.0805787	34.2367	3.56532e-146
rs10947804	6	39282036	cg00012638	6	39280541	0.463361	0.226451	0.0948614	34.2358	3.60308e-146
rs881430	8	817587	cg11351709	8	829623	0.527075	0.201159	0.138494	34.2066	5.12229e-146
rs9323253	14	54405684	cg16720578	14	54410717	0.286911	0.260535	-0.117526	-34.1981	5.66886e-146
rs8032244	15	66947066	cg24382249	15	66947171	0.489029	0.312906	-0.133054	-34.1869	6.49027e-146
rs10978594	9	99449290	cg11042561	9	99449451	0.250362	0.165245	0.132568	34.1838	6.73583e-146
rs9438626	1	26775367	cg14164839	1	26823481	0.579048	0.176396	-0.104316	-34.1257	1.35486e-145
rs9800824|rs112371694	6	73978414	cg01394339	6	73972288	0.452253	0.203098	-0.126166	-34.1247	1.36998e-145
rs130	7	24940547	cg14762436	7	24917750	0.472962	0.256949	-0.164444	-34.0959	1.93776e-145
rs1044059	6	167369897	cg00271210	6	167070053	0.522799	0.218331	0.106574	34.0549	3.17575e-145
rs7560311	2	1803605	cg21862353	2	1801628	0.605814	0.383641	-0.171724	-34.0479	3.453e-145
rs7903412	10	45382361	cg04218760	10	45406644	0.576132	0.352159	0.148381	34.0475	3.46786e-145
rs7701163	5	149755340	cg04242245	5	149778964	0.700056	0.166898	-0.162868	-34.0433	3.64927e-145
NA	8	104452313	cg22148115	8	104426919	0.0647561	0.073392	0.0340791	34.0184	4.92744e-145
rs7821930	8	130089946	cg14866167	8	130089463	0.662426	0.170243	-0.0829997	-34.0111	5.37677e-145
rs7702303	5	178986436	cg19626725	5	178986131	0.448334	0.248523	0.100581	33.9987	6.24099e-145
rs12127737	1	44402565	cg12908607	1	44402522	0.17952	0.155911	0.0776951	33.9966	6.40306e-145
rs6577536	1	8910110	cg06972019	1	8937448	0.133535	0.133675	-0.0595749	-33.9955	6.48972e-145
rs11583438	1	156044938	cg15685922	1	156045208	0.400791	0.146398	-0.0850665	-33.9947	6.55247e-145
rs12506455	4	10031569	cg00071950	4	10020882	0.162604	0.186769	-0.0754802	-33.9943	6.57965e-145
rs7162269	15	40364928	cg16650630	15	40364862	0.448446	0.158342	-0.0801024	-33.9596	9.99984e-145
rs11018925	11	89954392	cg22332266	11	89956777	0.176448	0.173142	0.0886664	33.9464	1.17264e-144
rs71421551	2	177053298	cg26754761	2	177040938	0.637159	0.210352	-0.116471	-33.9402	1.26268e-144
rs6476400	9	33123106	cg13443165	9	33130375	0.637884	0.245742	-0.112833	-33.9389	1.28296e-144
rs62362013	5	75880960	cg08604223	5	75903700	0.75823	0.163476	-0.0966581	-33.9174	1.66141e-144
rs2679208	3	72787440	cg25664220	3	72788482	0.319217	0.175809	-0.101862	-33.916	1.69093e-144
rs4983542	14	105210172	cg15983585	14	105215644	0.779768	0.145718	-0.10324	-33.9101	1.81456e-144
rs2458419	8	105337141	cg23108931	8	105342351	0.168781	0.189167	0.0875862	33.8991	2.07306e-144
rs198361	1	11905633	cg24844545	1	11908347	0.693449	0.151292	-0.0903177	-33.8766	2.7195e-144
rs4331977|rs112652510	6	40058433	cg02267698	19	7991119	0.150981	0.0984171	-0.0480745	-33.8616	3.25487e-144
rs3087819	8	1953194	cg08344634	8	1938530	0.83292	0.126207	-0.0893392	-33.8557	3.4963e-144
rs2269141	21	44112551	cg26772386	21	44110482	0.536728	0.227003	-0.096762	-33.8438	4.03562e-144
rs6677765	1	20012463	cg05776630	1	20015027	0.381641	0.163979	0.0708674	33.8072	6.27843e-144
rs11526469	12	11219955	cg25106783	12	11244899	0.617123	0.171897	0.0649526	33.7939	7.36406e-144
rs2546708	5	139138994	cg15168577	5	139138880	0.429561	0.134455	0.119101	33.7938	7.37556e-144
rs12872335	13	50442235	cg23104954	13	50701501	0.188934	0.212611	0.129892	33.7893	7.78664e-144
rs12466416	2	139440721	cg24608381	2	139538746	0.388304	0.335344	-0.155675	-33.7749	9.26264e-144
rs11121245	1	8916224	cg10211414	1	8875053	0.507811	0.169255	-0.0748714	-33.7729	9.48676e-144
rs6698254	1	242002481	cg24361198	1	242002464	0.806368	0.256229	-0.184151	-33.7714	9.66246e-144
rs617948	11	118981025	cg15212210	11	118986793	0.313168	0.196731	-0.095338	-33.771	9.71642e-144
rs4902794	14	70691711	cg21484985	14	70690525	0.816974	0.272307	-0.250117	-33.7555	1.17065e-143
rs1047586	7	150035459	cg27455017	7	150037988	0.376448	0.140354	0.0860523	33.7258	1.67479e-143
rs7819615	8	58064945	cg08677398	8	58056175	0.459731	0.16658	0.103497	33.7152	1.90391e-143
rs10174611	2	128381154	cg01966334	2	128378434	0.553512	0.28548	0.139577	33.7099	2.02907e-143
rs55661503	16	67836552	cg04539111	16	67997858	0.776823	0.189488	-0.130494	-33.7064	2.11636e-143
rs7268149	20	61666280	cg23505145	19	12996616	0.286446	0.123103	-0.0524106	-33.6919	2.52287e-143
rs6880703	5	77149418	cg25438517	5	77146796	0.729412	0.284608	-0.125818	-33.6873	2.66789e-143
NA	2	33224462	cg14260773	2	33226136	0.717478	0.180011	-0.118579	-33.6745	3.11288e-143
rs4997688	4	187125460	cg23442198	4	187126114	0.90021	0.10876	-0.0783951	-33.6628	3.58313e-143
rs6426077	1	225659815	cg17839226	1	225665763	0.104607	0.0987936	0.061905	33.6413	4.64986e-143
rs4902794	14	70691711	cg08322580	14	70690538	0.721866	0.233674	-0.21474	-33.6296	5.34989e-143
rs13015601	2	173807832	cg08754268	2	173809244	0.779257	0.126437	-0.0570801	-33.6207	5.95974e-143
rs2882858	15	90794845	cg00425431	15	90792223	0.642335	0.191435	0.10061	33.6089	6.87342e-143
rs7264166	20	60879829	cg03199926	20	60860733	0.626101	0.224048	-0.099999	-33.5991	7.74194e-143
rs6712649	2	584523	cg21513088	2	585365	0.276179	0.213204	0.0876389	33.5742	1.04558e-142
rs2112675	5	173005250	cg14904688	5	173005254	0.838913	0.114209	-0.0498041	-33.5599	1.24232e-142
rs13257021	8	95965695	cg20039814	8	95962383	0.320102	0.205834	0.100947	33.5594	1.24997e-142
rs75223894	12	122368032	cg22168489	12	122356033	0.692515	0.172402	-0.094401	-33.5569	1.28842e-142
rs3783903|rs386586234	14	93482323	cg18416503	14	93475974	0.733286	0.158484	0.0953812	33.5508	1.38706e-142
rs594655	1	146515076	cg08721112	1	146553807	0.591943	0.193022	0.082911	33.5471	1.4512e-142
rs554277	11	57162634	cg05471009	11	57158970	0.762695	0.134571	0.0587507	33.5453	1.48286e-142
rs58024548	9	479095	cg13595143	9	472966	0.725993	0.210085	-0.153786	-33.5353	1.6721e-142
rs2439383	15	66943809	cg09827761	15	66947392	0.246979	0.542893	0.462405	33.5227	1.94843e-142
rs34226635	14	54812453	cg02257953	14	54816093	0.337864	0.240781	-0.110486	-33.5146	2.14784e-142
rs11895982	2	9567340	cg00522231	2	9549277	0.802826	0.204901	-0.104401	-33.5105	2.25821e-142
rs9372253	6	110716136	cg19196401	6	110721138	0.602768	0.318846	-0.157157	-33.5051	2.41084e-142
rs12547064	8	42019613	cg17828057	8	42037527	0.509492	0.17524	0.0800078	33.4992	2.58808e-142
rs6434817	2	196914283	cg19374305	2	196933852	0.556701	0.262898	0.141645	33.4932	2.78332e-142
rs4312309|rs386592360	16	87984597	cg26809488	16	87991343	0.930259	0.0628797	-0.0419126	-33.4827	3.16129e-142
NA	16	29809673	cg04633683	16	29837056	0.359767	0.152968	0.111325	33.4777	3.35859e-142
rs897418	17	39641932	cg15545842	17	39636676	0.692228	0.147086	-0.123675	-33.4591	4.20578e-142
rs609923	3	32508990	cg19459454	3	32509030	0.516568	0.217163	0.109647	33.4506	4.66013e-142
rs2395655	6	36645696	cg24425727	6	36645648	0.3153	0.182258	-0.0743407	-33.4457	4.94476e-142
rs11018720|rs386516320	11	87905301	cg23502204	11	87905295	0.540609	0.264647	-0.120171	-33.4409	5.23885e-142
rs7275705	21	45056453	cg01579765	21	45077557	0.261127	0.233977	0.0753091	33.4096	7.65285e-142
NA	9	123516414	cg09419670	9	123605666	0.27327	0.362084	-0.161106	-33.4055	8.04107e-142
rs55661503	16	67836552	cg27539214	16	67997921	0.765015	0.152875	-0.105072	-33.3905	9.63533e-142
rs12469028	2	39513304	cg08110337	2	39493603	0.724513	0.132676	-0.0596639	-33.385	1.03071e-141
NA	7	820559	cg11064039	7	766100	0.184201	0.299042	0.140459	33.3694	1.24403e-141
rs4654370	1	29066820	cg10782019	1	29102153	0.284191	0.168364	-0.0844194	-33.3645	1.32113e-141
rs9793310	1	153582407	cg07898899	1	153600156	0.231846	0.223373	-0.0885113	-33.3486	1.60032e-141
rs748554	16	87682775	cg03834411	16	87682036	0.778064	0.331372	0.152343	33.3361	1.86199e-141
rs12894854	14	51983569	cg09841842	14	51974848	0.440101	0.378626	0.156968	33.3212	2.22984e-141
rs10066378	5	131776967	cg00594167	5	131772039	0.742141	0.126285	-0.0891722	-33.3208	2.24183e-141
rs8047314	16	87577555	cg08031982	16	87577539	0.261251	0.179923	-0.104081	-33.3104	2.54164e-141
rs4074995	5	176797343	cg16006841	5	176797999	0.551566	0.574599	0.289775	33.3056	2.69567e-141
rs1877843	5	374510	cg04135110	5	346695	0.120213	0.0837304	0.0552938	33.2582	4.7853e-141
rs3749282	3	145783440	cg15726045	3	145790097	0.700309	0.15641	-0.0888611	-33.253	5.09576e-141
rs116715355	3	126664393	cg21601498	1	16678847	0.0853844	0.0254027	0.205179	33.245	5.6153e-141
rs56028608	1	161324665	cg02954704	1	161349006	0.791595	0.245671	-0.252979	-33.2322	6.55545e-141
rs12467139	2	1809822	cg26094651	2	1802045	0.616166	0.433021	-0.19255	-33.2299	6.74306e-141
rs1738457	6	37553195	cg00985040	6	37553208	0.605208	0.170682	0.0658202	33.2288	6.8361e-141
rs903082	5	1851183	cg26840437	5	1851071	0.300786	0.190715	0.0903714	33.2241	7.23106e-141
rs2756072	6	2952336	cg00101728	6	2953027	0.475729	0.384958	-0.16596	-33.2197	7.63237e-141
rs10237191	7	2192070	cg08465311	7	2135161	0.809698	0.0870058	-0.20131	-33.2149	8.08815e-141
rs7910741	10	130959680	cg05332483	10	130959684	0.263855	0.202351	0.0871144	33.1947	1.03329e-140
rs7191103	16	87707736	cg09496634	16	87712353	0.673521	0.271145	-0.161886	-33.1891	1.10545e-140
rs117361304	6	116783619	cg11045746	6	116783807	0.280472	0.423583	0.322834	33.1774	1.27455e-140
rs3813810	1	4088339	cg20703997	1	4087676	0.308939	0.23333	0.162381	33.1676	1.43456e-140
rs11884279	2	3332703	cg11166303	2	3320529	0.58565	0.216187	0.0963096	33.1464	1.85645e-140
rs9568243	13	50118536	cg10196532	13	50134640	0.584653	0.214704	0.135133	33.1229	2.46651e-140
rs12768691	10	127197908	cg05963179	10	127203074	0.749359	0.132671	0.0612878	33.1166	2.66195e-140
NA	12	48154510	cg22883919	12	48154459	0.818709	0.177384	-0.118572	-33.1162	2.67455e-140
rs7560224	2	73406182	cg24220031	2	73402428	0.435123	0.159724	-0.0730944	-33.1091	2.91669e-140
rs12733094	1	192863894	cg12725760	1	192873912	0.258514	0.233463	0.107425	33.106	3.02943e-140
rs4720831	7	1566207	cg03958363	7	1587692	0.736538	0.194095	-0.0871693	-33.096	3.41829e-140
rs7515210	1	230896093	cg18126320	1	230896051	0.56459	0.175231	-0.0950576	-33.0742	4.45513e-140
rs10906564	10	14052026	cg08734931	10	14051649	0.360865	0.190206	0.0892878	33.0712	4.62105e-140
rs10854168	20	61669550	cg03213289	20	61660250	0.344085	0.248274	-0.132709	-33.0381	6.90165e-140
rs12614206	2	219644625	cg25925210	2	219576383	0.288527	0.227666	-0.0894479	-33.0362	7.06441e-140
rs4778009	15	93112256	cg26296941	15	93114062	0.705266	0.177338	0.0747334	33.0175	8.86425e-140
rs7011932|rs111199553	8	141046622	cg02642126	8	141046516	0.828444	0.132133	-0.0740338	-32.9921	1.20625e-139
rs12746354	1	77940542	cg15824100	1	77980005	0.655008	0.19048	-0.134418	-32.9891	1.25084e-139
rs4687210	3	191046770	cg23528751	3	191046721	0.112974	0.0803302	0.048123	32.9723	1.53484e-139
rs3741202	11	18034592	cg23625312	11	18034626	0.060075	0.0602737	-0.0293038	-32.9682	1.61344e-139
rs6441923	3	45648797	cg10512202	3	45649293	0.820079	0.0902393	-0.0422762	-32.968	1.61654e-139
rs9786942|rs386624860	1	1759213	cg17747265	1	1875780	0.277261	0.230109	0.0998517	32.9632	1.71345e-139
rs17624603	8	70060679	cg04592747	11	66035942	0.100041	0.13189	0.0733807	32.9102	3.26176e-139
rs5759793	22	23762437	cg07219314	22	23744725	0.146344	0.116209	0.0559129	32.9027	3.57456e-139
rs900947	3	136751460	cg21827317	3	136751795	0.325809	0.237231	-0.104618	-32.8836	4.50642e-139
rs12101601	15	57616166	cg14026238	15	57616123	0.655618	0.16897	-0.0732313	-32.875	5.00477e-139
rs12071366	1	3713327	cg24196422	1	3716982	0.596724	0.0963295	0.0746714	32.8621	5.85821e-139
rs71449673	2	3473771	cg15541040	2	3486749	0.816514	0.183219	-0.140159	-32.8535	6.49821e-139
rs3107143	1	2045372	cg13918804	1	2043761	0.545096	0.302555	-0.139381	-32.8517	6.64094e-139
rs10815149	9	5063701	cg02405213	9	5042618	0.665829	0.191286	-0.128294	-32.8436	7.33075e-139
rs1005287	1	209980757	cg21951975	1	209979733	0.16867	0.172269	0.0806961	32.8356	8.07651e-139
rs12499000	4	121706201	cg10453550	4	121763322	0.662755	0.211679	-0.101991	-32.8142	1.0484e-138
rs117790724	17	4458635	cg11482879	17	4480083	0.864054	0.0658182	-0.244974	-32.8087	1.12004e-138
rs2781375	14	65569597	cg26396452	14	65542826	0.836318	0.101919	0.0504337	32.8033	1.19741e-138
rs2227631	7	100769538	cg08053846	7	100769605	0.221673	0.1818	-0.076368	-32.7929	1.35835e-138
rs1463429	3	108013695	cg08817540	3	108020727	0.486656	0.243415	-0.107119	-32.7723	1.7443e-138
rs9550182	13	113296344	cg15756319	13	113296447	0.89133	0.120178	0.0533658	32.7675	1.84994e-138
rs2742236	10	43620551	cg22757362	10	43721445	0.442653	0.228119	-0.112337	-32.7625	1.96646e-138
NA	18	76640655	cg02800362	5	177631904	0.13305	0.125143	0.0590095	32.7603	2.01953e-138
rs12692216	2	239050033	cg17263013	2	239045701	0.743769	0.172574	0.0758305	32.7541	2.17708e-138
rs6587965	1	62750164	cg24537942	1	62751954	0.706073	0.141093	-0.0751196	-32.7425	2.50628e-138
rs6949194	7	1004211	cg12575883	7	1003710	0.256356	0.353745	0.149242	32.7383	2.63702e-138
rs10950549	7	15057829	cg19272540	7	15055459	0.660628	0.218974	0.0880425	32.7227	3.18977e-138
rs2070699|rs386556298	6	12292772	cg27565517	6	12292676	0.347498	0.214113	-0.100629	-32.7149	3.50724e-138
rs10741798	11	19770129	cg21863998	11	19770288	0.842514	0.0853584	0.0375046	32.6993	4.23866e-138
rs3197223	3	48335857	cg20734569	3	48348370	0.36087	0.215275	-0.114009	-32.6942	4.51349e-138
rs11248877	16	1463430	cg27634195	16	1440421	0.467766	0.320751	0.212856	32.6738	5.78404e-138
rs2498678	6	139466510	cg16727231	6	139485336	0.52719	0.147734	-0.100668	-32.6518	7.55906e-138
rs12741681	1	225997741	cg17442483	1	225996933	0.838496	0.159726	-0.0544662	-32.6508	7.65489e-138
rs7523228	1	248533836	cg26353448	1	248524236	0.603639	0.156716	0.0744577	32.6457	8.14332e-138
rs131359	22	23860874	cg14334824	9	132203255	0.696516	0.127502	0.0800227	32.6393	8.8077e-138
rs7096169	10	104618695	cg15744005	10	104629667	0.306414	0.169482	-0.0776956	-32.605	1.3376e-137
rs4720092	7	33048550	cg22798885	7	33102694	0.116972	0.0638109	0.0315682	32.5995	1.43012e-137
NA	2	132584891	cg11939300	2	132584904	0.559805	0.397134	0.204164	32.598	1.45637e-137
rs2817137	1	3105160	cg25382214	1	3105252	0.677693	0.236858	-0.136588	-32.5892	1.62062e-137
rs6949194	7	1004211	cg08735705	7	1003645	0.275177	0.350769	0.147975	32.5816	1.77706e-137
rs8176751	9	136131022	cg14440550	9	136131118	0.686318	0.137117	-0.124238	-32.5803	1.80563e-137
rs113822479|rs146024334	4	164644547	cg05493407	4	164816619	0.480855	0.357389	-0.165163	-32.5562	2.42384e-137
rs594219|rs386600565	17	9668595	cg13468767	17	9672024	0.42262	0.300323	-0.134817	-32.5487	2.65583e-137
rs12334347	8	134027897	cg17500680	8	134039099	0.52863	0.176245	0.126122	32.532	3.25565e-137
rs904808	16	69958495	cg08209934	16	69966975	0.593466	0.189847	0.108027	32.5299	3.33761e-137
NA	15	80168321	cg02196730	15	80188777	0.0854329	0.0751971	0.0630923	32.5098	4.26674e-137
rs11037444	11	5462085	cg04874562	11	5462540	0.53829	0.138593	0.0838183	32.5007	4.76637e-137
rs4233230	1	228075647	cg10962762	1	228075749	0.434061	0.29426	0.136955	32.4766	6.39227e-137
rs1956737	14	101388712	cg21053224	14	101411642	0.799197	0.183692	-0.116215	-32.4705	6.88216e-137
rs6672958	1	16521556	cg20430773	1	16534157	0.487289	0.256797	-0.140896	-32.4698	6.94275e-137
rs7724103	5	629554	cg14799488	5	537809	0.780991	0.0638526	-0.303002	-32.4683	7.07424e-137
NA	1	16546514	cg11211795	1	16554984	0.380197	0.164667	-0.0895381	-32.4654	7.33054e-137
NA	7	141976306	cg05482413	7	141940591	0.282763	0.246857	0.214458	32.4627	7.57347e-137
rs1861420	14	77663007	cg22824376	14	77648248	0.167366	0.194283	0.0813722	32.4559	8.22955e-137
rs56395147	16	86370148	cg09813874	16	86371009	0.79435	0.137152	-0.0906986	-32.4546	8.36084e-137
rs2710934	3	182228278	cg00315563	3	182243039	0.171382	0.186819	0.105529	32.454	8.42395e-137
rs3933430	19	1365105	cg02639931	19	1387894	0.673963	0.208073	0.0929934	32.4484	9.01849e-137
rs7246377	19	46292259	cg14061069	19	46274453	0.434698	0.283887	0.112613	32.4313	1.11057e-136
rs10906564	10	14052026	cg26984593	10	14051636	0.423808	0.184412	0.0882194	32.4241	1.21211e-136
rs17658885	7	47553777	cg06114556	7	47541543	0.51252	0.148784	0.106018	32.4106	1.4294e-136
rs1896422	10	123210812	cg11430259	10	123355748	0.243145	0.284655	0.106094	32.3793	2.09553e-136
rs1554512	11	82106004	cg00322261	11	82115128	0.934437	0.0450744	-0.0750075	-32.3733	2.2547e-136
NA	3	139257545	cg06726820	3	139259742	0.420439	0.149896	-0.0795998	-32.365	2.49287e-136
rs2937057	5	116106161	cg07837187	5	116113889	0.42018	0.20251	-0.119033	-32.3644	2.51209e-136
rs10897003	11	59837577	cg02771260	11	59836817	0.503491	0.295386	0.127908	32.3569	2.7543e-136
rs4863140	4	190275379	cg14840187	4	190284988	0.781792	0.158901	-0.234462	-32.3381	3.46279e-136
rs62484176	8	642046	cg19002941	8	641497	0.81004	0.0952905	-0.0675395	-32.3377	3.48073e-136
NA	10	102234330	cg07570687	10	102243282	0.272285	0.214424	0.104007	32.3296	3.84053e-136
rs2917778	2	55567975	cg04811205	2	55563533	0.795001	0.12927	-0.0592885	-32.3148	4.59939e-136
rs12092451	1	203317939	cg16289210	1	203320396	0.307716	0.21999	0.160051	32.2958	5.8037e-136
rs11580326	1	17261476	cg14981532	1	17215477	0.135729	0.152992	0.158499	32.2505	1.00869e-135
rs34921066	12	125135227	cg08330950	12	125140249	0.643845	0.238381	0.104578	32.2412	1.13031e-135
rs12044149	1	67600686	cg17833169	1	67600547	0.127387	0.17935	0.0778555	32.2322	1.26142e-135
NA	1	58988291	cg17502213	1	58704335	0.746356	0.200391	-0.113965	-32.2199	1.46544e-135
NA	17	78870902	cg00704970	17	78865368	0.425596	0.175861	0.106246	32.2047	1.76475e-135
rs7254122	19	49395673	cg21252483	19	49399788	0.386068	0.119313	-0.0718685	-32.1888	2.14374e-135
rs10924568	1	246385482	cg13514129	1	39547527	0.0959299	0.0765349	0.0404488	32.1866	2.20273e-135
rs6702859	1	21031983	cg03432774	1	21033761	0.496291	0.182925	-0.0907076	-32.1651	2.86451e-135
rs11950646	5	138714474	cg01742263	5	138714339	0.665413	0.159249	-0.0835361	-32.1583	3.11135e-135
rs10742291	11	33088727	cg17485717	11	33081126	0.668442	0.247792	-0.113688	-32.1502	3.43813e-135
rs10506971	12	89757937	cg08802841	12	89748726	0.408206	0.267466	0.107334	32.1413	3.83038e-135
rs4880487	10	1246883	cg14464133	10	1245586	0.539698	0.219302	-0.188403	-32.1377	4.00469e-135
NA	6	35697810	cg08915438	6	35697759	0.493238	0.134626	-0.060392	-32.1001	6.33798e-135
rs4768697	12	46748965	cg17501823	12	47219793	0.308208	0.310401	0.161115	32.0987	6.44967e-135
rs4762131	12	96507727	cg16593333	12	96514873	0.361367	0.280757	0.160106	32.0978	6.52423e-135
rs7702303	5	178986436	cg21226059	5	178986404	0.24205	0.299607	0.140236	32.0789	8.21399e-135
rs2453661	8	101204337	cg06636551	8	101224915	0.367286	0.322517	0.133554	32.077	8.41139e-135
rs2630336	10	72648422	cg19225512	10	72648693	0.456613	0.210969	-0.101601	-32.0266	1.55838e-134
rs781621	9	114927397	cg13873269	9	114938015	0.503221	0.137799	-0.0765315	-32.0223	1.64259e-134
rs2668361	3	9181403	cg14623316	3	9181382	0.799138	0.168073	-0.0756103	-32.0117	1.86859e-134
rs139202537	10	134775520	cg01263624	10	134775542	0.118253	0.0629772	0.194598	31.9918	2.38361e-134
rs8016851	14	104786726	cg25072466	14	104799486	0.495016	0.137927	0.0677505	31.9854	2.57793e-134
rs7811892	7	127923778	cg26209990	7	127911258	0.57759	0.288746	-0.122087	-31.9782	2.81483e-134
rs13241466	7	101274289	cg06206357	7	101274027	0.29536	0.211777	0.125372	31.9615	3.45442e-134
rs13241466	7	101274289	cg01981960	7	101274037	0.179322	0.180117	0.0884522	31.9605	3.49769e-134
rs10507192	12	105948247	cg03607813	12	105948248	0.526817	0.25852	0.14553	31.9563	3.68186e-134
rs4583039	12	48338414	cg20731937	12	48336164	0.334145	0.339557	0.207042	31.9445	4.25248e-134
rs10936058	3	156784535	cg15697575	3	156784781	0.586101	0.18899	-0.0844596	-31.9417	4.4054e-134
rs6552962	4	187123784	cg11969330	4	187125413	0.581861	0.347152	-0.19917	-31.9413	4.42503e-134
rs3897927	13	28562901	cg13156931	13	28554471	0.353535	0.206877	-0.0852218	-31.9371	4.65884e-134
rs11643074	16	12247828	cg02910054	16	12241554	0.345954	0.229673	0.147774	31.9304	5.05418e-134
rs1841313	8	27629595	cg09039475	8	27629592	0.141799	0.093717	0.0628355	31.9069	6.74188e-134
rs1525799	7	39153131	cg20302533	7	39170763	0.536424	0.292192	0.167377	31.9039	6.9971e-134
rs12032745	1	18554886	cg24925701	1	18553942	0.69512	0.179099	-0.100155	-31.8874	8.55899e-134
NA	5	121412412	cg05256605	5	121412184	0.436924	0.412275	0.152646	31.8807	9.29648e-134
rs8116456	20	4742236	cg09598285	20	4741866	0.148025	0.122614	0.0794867	31.8806	9.30324e-134
rs17162969	7	142009774	cg24249791	7	142012611	0.458675	0.162354	0.134993	31.8762	9.81779e-134
rs73084135	3	49272218	cg14798641	3	49314920	0.53679	0.134385	-0.0939551	-31.855	1.2734e-133
rs2315039	3	154986693	cg26381452	3	155027702	0.684575	0.183269	-0.0905625	-31.8456	1.42797e-133
rs1550279	8	23600854	cg04349084	8	23602677	0.140457	0.214422	0.125074	31.8325	1.67628e-133
rs3903427	13	109352751	cg24702069	13	109352806	0.250945	0.287742	0.153401	31.8285	1.76062e-133
rs256439|rs386569603	5	79366080	cg20942286	5	79366549	0.677519	0.249053	0.128752	31.8255	1.8275e-133
rs2279211	10	3171995	cg18498565	10	3173604	0.760372	0.182448	-0.0828696	-31.8247	1.84521e-133
rs3759483	13	46757197	cg15014639	13	46757318	0.405973	0.257997	-0.105584	-31.8103	2.20212e-133
rs250628	16	3526969	cg22508957	16	3507546	0.113175	0.104138	0.052607	31.81	2.20932e-133
rs1799939	10	43610119	cg03680517	10	43632967	0.502005	0.203762	-0.132349	-31.8045	2.36471e-133
rs3775092	4	1240962	cg23835219	4	1244017	0.612353	0.232615	0.095687	31.8008	2.47162e-133
NA	6	170467501	cg13824877	6	170453283	0.585001	0.198765	0.0844769	31.7876	2.90607e-133
rs7758785|rs76190418	6	2973150	cg19596870	6	2972896	0.671818	0.506178	-0.199166	-31.7844	3.02187e-133
rs7359209	15	26035610	cg15338782	15	26035581	0.588534	0.18701	-0.081473	-31.7718	3.52639e-133
rs6873342	5	154051835	cg07371521	5	154026371	0.274328	0.268439	0.191412	31.754	4.388e-133
rs34055362	8	22253812	cg12081754	8	22256438	0.717107	0.314254	0.152399	31.754	4.39006e-133
rs11146319	10	134111488	cg15246131	10	134109919	0.680608	0.287022	0.122976	31.7474	4.7557e-133
rs1994035	8	79003651	cg00738934	8	78996279	0.667249	0.287644	0.130901	31.7394	5.25187e-133
rs9900175	17	8702847	cg11685316	17	8702564	0.644729	0.204804	0.121754	31.7272	6.09221e-133
rs557264	10	13022684	cg27001894	10	13022624	0.495696	0.292072	-0.13066	-31.7015	8.35465e-133
rs72911128	2	191431244	cg27211696	2	191398769	0.181201	0.214037	0.105717	31.6956	8.98474e-133
rs1366047	10	79704394	cg03037620	10	79699612	0.534749	0.179526	-0.0753629	-31.6808	1.07692e-132
rs190908853	6	3022242	cg02083938	6	3053904	0.0744642	0.0247896	0.201518	31.6627	1.3446e-132
rs7502620	17	80320561	cg07797397	2	177052527	0.168003	0.0951522	0.0717114	31.6575	1.43327e-132
rs4965466	15	99806713	cg16052317	15	99789855	0.140422	0.141059	0.16726	31.6471	1.62848e-132
rs4257763	5	138714159	cg26929925	5	138714136	0.908553	0.104148	-0.0597795	-31.6414	1.74603e-132
rs2763079	6	7508531	cg24647820	6	7505514	0.669298	0.202133	-0.09624	-31.6407	1.76102e-132
rs6920896	6	69716589	cg24573321	6	69726000	0.686459	0.199078	-0.0831099	-31.6384	1.81075e-132
rs5022975	16	84846982	cg09249803	16	84846936	0.723601	0.137319	-0.0819324	-31.6308	1.98886e-132
rs2017474	8	58144677	cg11062466	8	58055876	0.457108	0.446646	0.213282	31.6086	2.61143e-132
rs9657360	8	144676862	cg13282195	8	144660772	0.223516	0.232907	0.105109	31.605	2.72813e-132
rs7702303	5	178986436	cg00080972	5	178986291	0.24934	0.256828	0.118404	31.6006	2.87925e-132
rs6505177	17	28664041	cg21989425	17	28667441	0.217044	0.130333	0.0643484	31.5964	3.03114e-132
rs6673116	1	151504778	cg16414821	1	151516778	0.817269	0.0908404	0.0536304	31.5859	3.45163e-132
rs2325752|rs386564980	17	45921906	cg02219949	17	45927392	0.496262	0.433283	-0.185144	-31.58	3.71003e-132
rs2643860	11	18464356	cg07093428	11	18433500	0.731808	0.273881	-0.183522	-31.5596	4.76152e-132
rs4687551	3	52823448	cg18404041	3	52824283	0.48071	0.138576	-0.0693084	-31.5523	5.20839e-132
rs1679296	3	195732647	cg15270235	3	195682595	0.50499	0.276964	0.127999	31.5472	5.54965e-132
NA	15	45627003	cg10760299	15	45669010	0.465615	0.228677	0.122388	31.5429	5.84563e-132
rs7238071	18	77579812	cg20788561	18	77586855	0.801302	0.133395	-0.0657284	-31.5101	8.75322e-132
rs12151971	21	41517507	cg21118414	21	41516320	0.666389	0.188158	-0.0784544	-31.4926	1.08487e-131
rs75649342	14	102219300	cg18984499	17	8286166	0.0541168	0.111755	0.0922212	31.489	1.13402e-131
rs7238071	18	77579812	cg26740109	18	77585428	0.760501	0.149331	-0.0727173	-31.4753	1.34132e-131
rs2756072	6	2952336	cg05082466	6	2953123	0.628266	0.375069	-0.165022	-31.4749	1.3475e-131
rs72644041	1	11032215	cg02454025	1	11042201	0.77274	0.136109	0.0830064	31.4614	1.59213e-131
rs2817137	1	3105160	cg21609526	1	3105151	0.579256	0.346972	-0.182962	-31.4174	2.73267e-131
rs4073627|rs386590540	7	135312572	cg24405174	7	135346500	0.534432	0.257382	-0.181927	-31.4158	2.78757e-131
rs17006979	2	28769244	cg22412747	2	28768014	0.392782	0.166127	0.0762906	31.4007	3.35343e-131
rs12665532	6	154835182	cg20019720	6	154832845	0.288545	0.136155	0.0866396	31.3992	3.4149e-131
rs111484461	13	114947486	cg03120147	13	114964125	0.803552	0.210045	-0.162857	-31.395	3.59596e-131
rs3181256	14	24800879	cg09822192	14	24801191	0.431209	0.206363	-0.107369	-31.376	4.54541e-131
rs788045	10	29265018	cg16127514	10	29273678	0.642354	0.259893	-0.150384	-31.3704	4.86562e-131
rs6887672	5	66533826	cg11553311	5	66541588	0.430351	0.354061	-0.135779	-31.3464	6.53777e-131
rs6817633	4	181832	cg05388281	4	125504	0.210723	0.302448	0.152149	31.3399	7.08098e-131
rs11169225	12	50345671	cg04450003	12	50355995	0.520323	0.192613	0.114621	31.3367	7.37087e-131
rs12581022	12	132263619	cg02426739	12	132285352	0.842567	0.115182	-0.0891658	-31.3326	7.74751e-131
rs4662714	2	127995213	cg09760422	2	128146352	0.501266	0.131842	0.0679075	31.3204	8.99689e-131
rs10848163	12	131108270	cg11893127	12	131057342	0.586518	0.167989	-0.0910201	-31.315	9.6226e-131
NA	5	76021447	cg24722577	5	76034887	0.104499	0.0813771	0.0513625	31.3132	9.83896e-131
rs5994334	22	31091934	cg00607058	22	31090071	0.298464	0.339761	0.149744	31.2763	1.54885e-130
rs1563696|rs386538233	4	84583876	cg15053253	4	84583851	0.797659	0.171948	-0.0776719	-31.2667	1.74163e-130
rs142226104	8	1353244	cg27134251	8	1365049	0.558019	0.300826	0.155913	31.2524	2.07707e-130
rs6720763	2	167992286	cg10633051	2	168042982	0.622791	0.136008	-0.0778915	-31.2498	2.14526e-130
rs62377897	5	78273140	cg08393937	5	78277492	0.658203	0.152865	0.0864349	31.2496	2.15129e-130
rs893844	15	68929713	cg01678309	15	68930255	0.773968	0.138248	-0.0558422	-31.2133	3.36105e-130
rs12906885	15	56030543	cg17221584	15	56033606	0.428824	0.240524	-0.105661	-31.1987	4.02373e-130
rs12887227	14	95982747	cg20511807	14	95982758	0.132568	0.119479	-0.0619986	-31.1928	4.32326e-130
rs7636976	3	140951365	cg24187645	3	140959388	0.634577	0.137787	-0.0890835	-31.188	4.59013e-130
rs2385855	3	46604586	cg24524379	3	46600244	0.290676	0.267835	-0.101514	-31.1683	5.85112e-130
NA	2	241870593	cg05025159	2	241905733	0.818526	0.105689	-0.0682819	-31.1451	7.77857e-130
rs111945345	7	64428658	cg24247132	7	64458642	0.753036	0.138182	-0.0625587	-31.1447	7.82296e-130
rs7091685	10	47607208	cg27470047	10	47599596	0.823454	0.121439	-0.08672	-31.1337	8.95118e-130
NA	1	173980407	cg27509823	1	173930183	0.653335	0.192247	-0.127233	-31.1335	8.97178e-130
rs9521758	13	111089773	cg08009184	13	111090742	0.658457	0.1389	-0.0749025	-31.122	1.03435e-129
rs9329248	8	11618107	cg09232555	8	11619866	0.512536	0.412307	0.255046	31.1189	1.07384e-129
rs4281005	6	5035691	cg16421157	6	5036597	0.531061	0.18994	-0.108	-31.1169	1.10164e-129
rs6488031	12	9739885	cg18705633	12	9720554	0.571577	0.210171	0.0837445	31.0944	1.45341e-129
rs17533023	1	114632071	cg06789517	1	114631962	0.574103	0.262054	0.148829	31.0664	2.0517e-129
rs67899211	9	132935614	cg05251000	9	132935664	0.166767	0.112893	0.0726182	31.0607	2.20066e-129
rs16840522	1	196710916	cg11348583	1	196746875	0.861604	0.0791593	-0.092801	-31.0603	2.21044e-129
rs2047142|rs386554670	10	31024081	cg05775862	10	31026101	0.229265	0.265882	0.208144	31.0508	2.48401e-129
rs984067	15	90201558	cg23841819	1	204970383	0.799547	0.148022	-0.0686237	-31.0497	2.51977e-129
rs13257021	8	95965695	cg16049864	8	95962084	0.146568	0.126823	0.0648401	31.0442	2.69709e-129
rs10849755	12	120958346	cg01236616	12	121019343	0.140379	0.105547	-0.0580704	-31.0419	2.77416e-129
rs7897619	10	91090551	cg27027427	10	91091912	0.231296	0.135605	0.0782993	31.0335	3.07537e-129
rs2658778	11	93148948	cg18152523	11	93063302	0.249396	0.13858	0.0825282	31.0194	3.65951e-129
rs188415592	18	77016286	cg15526954	18	77139085	0.106813	0.0743048	0.127851	31.0007	4.60985e-129
rs435795	5	126889370	cg04431054	5	126853024	0.265966	0.199494	0.0858325	30.9957	4.90344e-129
rs1726263	12	125071643	cg26704293	12	125073750	0.103902	0.0827158	0.0719584	30.9933	5.04857e-129
rs6571364	14	21197723	cg07967723	14	21199232	0.740525	0.17736	0.0715102	30.9858	5.53904e-129
rs6428489	1	89457930	cg23627354	1	89459658	0.525845	0.212355	-0.0880647	-30.9795	5.98243e-129
rs7616882	3	16909785	cg01781018	3	16924563	0.793006	0.142449	-0.0716359	-30.96	7.60946e-129
NA	3	10146616	cg12395284	3	10153222	0.709317	0.155757	0.08837	30.9316	1.08016e-128
rs116715355	3	126664393	cg16491274	1	16678832	0.0964053	0.0314726	0.128595	30.9304	1.09568e-128
rs76439887	17	1945201	cg13315690	17	1944831	0.363156	0.125013	0.107657	30.926	1.15683e-128
rs10506971	12	89757937	cg12414174	12	89748895	0.537127	0.29069	0.107864	30.913	1.35793e-128
rs9549596	13	113531469	cg11520003	13	113540631	0.509777	0.173906	0.107864	30.9104	1.4023e-128
rs13257021	8	95965695	cg13393036	8	95962371	0.348405	0.196628	0.089427	30.9045	1.50773e-128
rs1263493	4	2763903	cg14029686	4	2765767	0.147022	0.201748	0.107811	30.8943	1.71003e-128
rs57711777	3	194574625	cg02909206	3	194574434	0.609453	0.202555	0.126561	30.8909	1.78353e-128
rs4902794	14	70691711	cg26146732	14	70690454	0.746012	0.263555	-0.218949	-30.8723	2.24403e-128
rs3753559	1	175162268	cg00321850	1	175162397	0.230411	0.180008	0.0842154	30.8722	2.24686e-128
rs7702303	5	178986436	cg02136620	5	178986620	0.296997	0.268849	0.115339	30.8704	2.29543e-128
rs12799462	11	13977738	cg22805485	11	13983818	0.809585	0.149192	-0.0977641	-30.8577	2.6847e-128
rs2260302	13	114150850	cg20022454	13	114164654	0.706077	0.231884	-0.115148	-30.8352	3.54676e-128
rs1147900	10	44394568	cg08247887	10	44394566	0.685963	0.12437	0.0609351	30.8115	4.74835e-128
rs12659509	5	10857782	cg01032119	5	10857295	0.224058	0.157489	0.0733499	30.8075	4.9916e-128
rs10920463	1	202694072	cg19743820	5	85913790	0.123482	0.0911891	0.0443889	30.8038	5.22209e-128
rs7259294	19	29218292	cg25267487	19	29217858	0.563278	0.393667	0.160996	30.7934	5.93857e-128
rs6949194	7	1004211	cg07930192	7	1003750	0.132587	0.162478	0.0571772	30.786	6.50892e-128
rs4233230	1	228075647	cg13092405	1	228075423	0.434336	0.289446	0.133397	30.7779	7.18616e-128
rs1491823	11	6948139	cg04053776	11	6947353	0.349055	0.208044	-0.0915601	-30.7743	7.52027e-128
NA	17	76909973	cg08012219	17	76913036	0.3991	0.205177	-0.0892653	-30.771	7.83453e-128
rs7220501	17	33669759	cg26039662	17	33672713	0.246262	0.20228	0.0871328	30.7672	8.20539e-128
rs6873342	5	154051835	cg08754654	5	154026448	0.27134	0.278116	0.178072	30.7415	1.1269e-127
rs7218129	17	80893992	cg12963111	17	80893951	0.752336	0.122943	-0.0496937	-30.7401	1.1466e-127
rs486136|rs386595972	1	66757975	cg05694621	1	66767231	0.431441	0.172261	0.0730948	30.7245	1.38923e-127
NA	3	11010246	cg08996805	3	11010256	0.48892	0.191837	0.121473	30.7213	1.44521e-127
rs7703593	5	134601755	cg08333606	5	134601773	0.572559	0.174654	0.0703424	30.7171	1.52367e-127
rs10129495	14	71215729	cg05354479	14	71276874	0.313024	0.165256	-0.0745016	-30.7084	1.69586e-127
rs482481	9	136883337	cg13789015	9	136890014	0.249388	0.216077	0.103639	30.7066	1.73309e-127
rs766406|rs386612340	6	26319588	cg00631329	6	26305371	0.229114	0.296338	0.140307	30.7045	1.77871e-127
rs2107960	7	149217077	cg02826890	7	149319535	0.72441	0.136487	0.0612217	30.7042	1.78542e-127
rs10206101	2	241835543	cg07537917	2	241836409	0.834959	0.110286	0.0519907	30.7036	1.79888e-127
NA	17	45910822	cg23391107	17	45924227	0.282196	0.172017	0.0755814	30.6906	2.11163e-127
rs12653464	5	7870095	cg16602806	5	7870060	0.102055	0.0914557	0.0505553	30.6863	2.22823e-127
rs28373319	16	89225163	cg27370229	16	89226999	0.621191	0.109558	0.0622601	30.6805	2.39304e-127
rs7939594	11	128083122	cg06429194	11	128080305	0.799562	0.119948	-0.0643839	-30.6788	2.44504e-127
rs5766638	22	45700107	cg00733150	22	45705707	0.199942	0.14859	-0.0604501	-30.6786	2.45016e-127
rs844396	16	88966667	cg04072301	16	88975960	0.763071	0.280941	-0.117165	-30.6742	2.58723e-127
rs116758224	6	27802629	cg01247537	6	27842098	0.282209	0.147158	0.278959	30.6559	3.24353e-127
rs3135088|rs386490152	4	2392274	cg08330972	4	2403930	0.188526	0.210655	0.139166	30.6558	3.24624e-127
rs1595121	1	242310432	cg03216635	1	242349206	0.720348	0.183671	-0.111539	-30.641	3.89773e-127
rs3800342	6	41159532	cg03526776	6	41159608	0.318675	0.118648	0.0626305	30.6381	4.03933e-127
rs60208975	4	3364530	cg22655196	4	3374909	0.303021	0.124323	-0.0554348	-30.6308	4.42083e-127
rs2389670	13	97055044	cg16684691	13	96949801	0.574243	0.194962	0.0833079	30.6165	5.27572e-127
rs35612410	17	64373568	cg06940168	17	64370665	0.476425	0.13739	-0.107744	-30.5954	6.8478e-127
rs17430570	15	76454194	cg07102368	15	76455848	0.383778	0.176674	0.121261	30.5747	8.83875e-127
rs11259652	10	15468750	cg10616319	10	15468812	0.236631	0.22553	-0.0869623	-30.5678	9.63261e-127
rs59601467	8	124193488	cg24833277	8	124194361	0.805793	0.0905806	-0.0891598	-30.536	1.42584e-126
rs74382571	12	104330476	cg10884544	12	104302786	0.516584	0.167792	-0.126025	-30.524	1.65493e-126
rs13069296	3	138370829	cg21513826	3	138325023	0.549293	0.167339	-0.0772292	-30.5192	1.75574e-126
rs56277955	1	11986864	cg07603449	1	11986842	0.510047	0.139049	0.0603329	30.517	1.80411e-126
rs11187433	10	95213371	cg18082515	10	95197126	0.556315	0.202995	0.0949744	30.5157	1.8335e-126
rs1044059	6	167369897	cg20406979	6	167373233	0.48637	0.125285	-0.0561131	-30.486	2.6457e-126
rs2018467	22	50064279	cg07959070	22	50026188	0.664402	0.281539	0.121681	30.4788	2.89422e-126
rs62226496	21	38594217	cg06512774	21	38456379	0.822375	0.103781	-0.0549802	-30.4772	2.95289e-126
rs13255935	8	95965685	cg09323728	8	95962352	0.512951	0.189223	0.0819385	30.4693	3.25228e-126
rs11076832	16	4496408	cg00658411	16	4467558	0.609317	0.186932	0.088378	30.4652	3.42344e-126
NA	19	18701019	cg25234359	19	18699219	0.494802	0.250249	-0.101017	-30.4516	4.04929e-126
rs35588198	10	126611804	cg07906193	10	126599966	0.684971	0.141141	0.103202	30.4453	4.37786e-126
rs750195	8	143086093	cg25363559	8	143086065	0.793351	0.191838	-0.0830138	-30.4289	5.36018e-126
rs9900175	17	8702847	cg18963365	17	8702823	0.642008	0.158552	0.101108	30.4064	7.0808e-126
rs7142683	14	101158882	cg07957069	14	101159472	0.732509	0.114688	-0.0675397	-30.3981	7.85426e-126
NA	2	242928415	cg11370814	2	242927418	0.359552	0.290548	-0.120106	-30.398	7.85637e-126
rs7819615	8	58064945	cg08219700	8	58056026	0.47566	0.362775	0.186724	30.3948	8.18225e-126
rs2363634	12	53354683	cg14581129	12	53358946	0.586472	0.133211	-0.0919329	-30.3909	8.57792e-126
rs35187499	2	135219879	cg24519533	2	135226787	0.92769	0.0486683	-0.0846526	-30.3774	1.01405e-125
rs1616534	8	11666451	cg12568669	8	11666485	0.504291	0.18907	0.0811345	30.3712	1.09572e-125
rs10848163	12	131108270	cg01302562	12	130998679	0.541461	0.297506	0.129479	30.3365	1.68193e-125
rs35591395	8	1356056	cg01760090	8	1365659	0.536266	0.293133	0.149417	30.3301	1.82191e-125
NA	1	54147515	cg14659662	1	54151053	0.711368	0.262409	-0.153787	-30.297	2.74476e-125
rs4779726	15	30944617	cg23804921	15	30861172	0.539538	0.574282	0.262227	30.2949	2.81403e-125
rs172520	6	18258516	cg07382842	6	18278113	0.430795	0.129288	-0.0785051	-30.2929	2.88701e-125
rs1830084|rs111175968	3	133508464	cg01448562	3	133502909	0.896922	0.131496	-0.0662472	-30.2815	3.32303e-125
rs56116069	6	167692497	cg04222842	1	225965391	0.254755	0.149704	0.078016	30.2706	3.8047e-125
NA	10	11781510	cg05991820	10	11785161	0.49079	0.183852	0.0855765	30.2601	4.33344e-125
rs784599	1	40138507	cg06209491	1	40138402	0.36997	0.149262	0.0834282	30.2512	4.8338e-125
rs4497762	18	77793710	cg04727522	18	77793182	0.543703	0.172002	0.0867715	30.244	5.28616e-125
rs34296882	22	50098333	cg18178197	22	50098317	0.212057	0.22302	0.141592	30.2293	6.34404e-125
rs4690218	4	1043971	cg27284194	4	1044797	0.627531	0.382775	-0.139964	-30.224	6.7718e-125
rs2071847	22	43027630	cg20727362	22	43045952	0.79931	0.157393	-0.116923	-30.205	8.57258e-125
rs13221434	7	73261817	cg03781731	7	73256416	0.640342	0.220488	-0.127967	-30.2016	8.93635e-125
rs335369	6	155635993	cg00297912	6	155636825	0.745878	0.14753	0.0750517	30.1954	9.64831e-125
rs1540093|rs386536501	12	52715876	cg17200441	12	52715348	0.195682	0.139025	-0.0655147	-30.1915	1.01349e-124
rs6817633	4	181832	cg10197305	4	125112	0.175813	0.313258	0.132707	30.1862	1.08207e-124
rs2701909	8	1003057	cg04918696	8	1004106	0.614783	0.234493	-0.100452	-30.1853	1.0939e-124
rs906890	8	591873	cg14321941	8	583068	0.798864	0.111938	-0.0926033	-30.1652	1.40244e-124
rs497473	6	168101628	cg17610333	6	168107313	0.136818	0.163102	0.0847852	30.164	1.42506e-124
NA	15	56165898	cg05129572	15	56138634	0.503755	0.165046	0.094675	30.1623	1.45479e-124
rs4792260	17	12425843	cg05945230	17	12425767	0.655236	0.258389	0.099496	30.1616	1.46812e-124
rs34759155	4	124809291	cg01723706	4	124814442	0.563174	0.149873	0.0866545	30.1572	1.54869e-124
rs12518722	5	151231460	cg12924095	5	151150029	0.382712	0.175565	0.0897627	30.1558	1.57612e-124
rs56069002	3	184235233	cg01292810	3	184241840	0.434657	0.292086	0.13416	30.1532	1.6285e-124
rs10862508	12	83177983	cg17391672	12	83178545	0.645215	0.172181	0.0811375	30.1426	1.85668e-124
rs6497396	16	19735697	cg07736657	16	19777512	0.757326	0.148364	0.0923457	30.1214	2.41596e-124
rs4622459	15	64365340	cg02848875	15	64387786	0.653023	0.221968	-0.112597	-30.1168	2.55564e-124
rs2798757	6	48485897	cg09140531	6	48078914	0.474606	0.242474	0.0926634	30.1155	2.59734e-124
NA	1	15850792	cg05660106	1	15850417	0.123988	0.0784979	0.0642345	30.1076	2.86326e-124
NA	8	57353826	cg07080864	8	57359956	0.5131	0.169329	-0.075873	-30.1027	3.04387e-124
rs9796	15	41271447	cg21153102	15	41252147	0.450658	0.208916	0.0873648	30.0977	3.23887e-124
rs9355437	6	164171923	cg18405330	6	164171960	0.219331	0.21106	-0.0791092	-30.0873	3.68531e-124
rs7903412	10	45382361	cg05187965	10	45406764	0.511526	0.356838	0.140268	30.0786	4.10368e-124
rs11777746	8	11204755	cg21775007	8	11205619	0.0870106	0.124244	0.0557341	30.0741	4.33885e-124
rs28455815	15	79114453	cg00540400	15	79124168	0.680709	0.220393	-0.0900106	-30.0726	4.41965e-124
rs188415592	18	77016286	cg22130205	18	77139296	0.152409	0.0805064	0.158083	30.0563	5.41066e-124
rs3775092	4	1240962	cg15586393	4	1244086	0.593038	0.181033	0.0752163	30.054	5.56908e-124
rs12578009	11	1486406	cg20027784	11	1520631	0.671175	0.0991562	0.0473257	30.049	5.92513e-124
rs7537214	1	24615552	cg16903060	1	24621673	0.768663	0.15101	-0.0646623	-30.0466	6.1039e-124
rs4824111	22	50284305	cg26441486	22	50317300	0.368852	0.122522	0.0765784	30.0439	6.31272e-124
rs9391385	6	58293664	cg01326018	6	57350270	0.369182	0.18818	0.130425	30.0355	7.00151e-124
rs1354350	3	113960449	cg19477247	3	113955994	0.766562	0.123634	-0.0639083	-30.0272	7.76565e-124
rs4984803	16	1349929	cg01195214	16	1362243	0.496693	0.235973	0.0951803	30.0189	8.59938e-124
rs34259616	20	60826161	cg10213353	20	60860905	0.321991	0.117717	-0.0496148	-30.0169	8.81807e-124
rs3757351	6	110735630	cg02872426	6	110736772	0.680784	0.233632	-0.115293	-30.0133	9.21809e-124
rs7123876	11	72444583	cg04827223	11	72435913	0.765288	0.109768	-0.057445	-30.005	1.02219e-123
NA	17	75072271	cg01889025	17	75093989	0.622745	0.19249	-0.103895	-30.0038	1.03789e-123
rs6007024	22	45807534	cg01808030	22	45809952	0.269167	0.366373	0.139941	30.0026	1.05328e-123
rs11768181	7	73147125	cg19928597	7	73157383	0.454314	0.21599	0.112577	29.9995	1.09399e-123
rs2738771	20	62268057	cg21150839	20	62209634	0.786443	0.182058	-0.17635	-29.9801	1.39145e-123
rs6431248	2	235202974	cg27026202	2	235200560	0.263411	0.139727	-0.0656285	-29.9636	1.70761e-123
rs4965466	15	99806713	cg26163234	15	99789622	0.167795	0.152255	0.173424	29.9501	2.02027e-123
rs1318196	8	144620342	cg10438391	8	144631915	0.303143	0.204648	-0.0911651	-29.9424	2.22191e-123
rs6891672	5	90243899	cg15221739	5	90236557	0.423896	0.181513	-0.0869279	-29.9384	2.33478e-123
rs2843934	8	35935549	cg11091397	8	35979179	0.811156	0.201921	0.0814984	29.9297	2.59966e-123
rs55704745	15	78323375	cg20059377	15	78369232	0.320793	0.100175	0.0532305	29.9285	2.64067e-123
rs10000388	4	184648954	cg01091514	4	184644613	0.319275	0.297508	-0.117768	-29.9188	2.97632e-123
rs17425881	13	48523567	cg01732984	13	48575859	0.512686	0.16751	-0.104935	-29.9166	3.06123e-123
rs568694	13	91784921	cg22797297	13	91807638	0.593292	0.217	-0.11523	-29.9099	3.32531e-123
NA	10	43601325	cg06632098	10	43605906	0.407547	0.108556	0.0588375	29.9074	3.42797e-123
rs28382333	4	17517242	cg26689483	4	17513197	0.218214	0.173705	0.0930633	29.9039	3.5841e-123
rs139050123	2	112980814	cg14227325	2	113190197	0.373652	0.53008	0.307781	29.8957	3.96461e-123
rs34921066	12	125135227	cg08336425	12	125140167	0.553454	0.225629	0.101045	29.8822	4.68901e-123
rs56402329	7	149998426	cg17279839	7	150038598	0.267986	0.163141	0.0866836	29.8725	5.28739e-123
rs1165200	6	25875212	cg18357371	6	25874590	0.726312	0.184936	-0.0975451	-29.8552	6.55214e-123
rs4622714	2	107192469	cg24751773	2	107192564	0.590987	0.167027	0.0788425	29.8454	7.40643e-123
rs798563	7	2757867	cg15247329	7	2764246	0.533494	0.24042	-0.115694	-29.836	8.31912e-123
rs8065136	17	79455342	cg09841001	17	79455736	0.208275	0.182119	0.0916085	29.8278	9.20943e-123
rs7702303	5	178986436	cg05457628	5	178986728	0.219804	0.264984	0.0964168	29.8254	9.49165e-123
rs11986259	8	144653397	cg01494348	8	144660395	0.118345	0.131045	0.0682011	29.824	9.65435e-123
rs4233230	1	228075647	cg12623852	1	228075452	0.276342	0.254079	0.106327	29.8229	9.79125e-123
rs13234214	7	1878860	cg11601967	7	1886391	0.562886	0.24422	-0.108789	-29.8156	1.07195e-122
rs10401818	19	14991643	cg12506013	19	14991752	0.306313	0.123885	0.0650215	29.8105	1.14185e-122
rs9816164	3	73045651	cg03847932	3	73045556	0.77403	0.287246	0.12039	29.8018	1.27264e-122
rs1242331	1	53392908	cg27535305	1	53392650	0.164349	0.110534	0.0586039	29.7979	1.33521e-122
rs7087	1	26496651	cg15622158	1	26504019	0.628147	0.188913	0.102774	29.7782	1.70533e-122
rs7702303	5	178986436	cg09060608	5	178986726	0.205737	0.224911	0.0907862	29.7591	2.16273e-122
rs13034571	2	7184419	cg14671000	2	7189116	0.713562	0.132783	-0.106612	-29.7514	2.37987e-122
rs2020390	22	39441096	cg10191799	22	39436141	0.659591	0.127699	-0.0544232	-29.7444	2.59472e-122
rs4380607	5	57129112	cg10938600	5	57137590	0.402337	0.159035	0.0882716	29.7196	3.52942e-122
NA	2	222343485	cg14652038	2	222343519	0.710066	0.117443	0.0474549	29.7103	3.96293e-122
rs705379	7	94953895	cg20119798	7	94954144	0.658364	0.250529	0.092329	29.7052	4.22412e-122
rs11733082	4	175353051	cg16472569	4	175357025	0.784703	0.118891	0.0495393	29.702	4.39197e-122
rs2280821	8	1897900	cg24833027	8	1897969	0.516586	0.336278	-0.134726	-29.6869	5.30265e-122
rs10978594	9	99449290	cg13481969	9	99449345	0.0795551	0.109843	0.096389	29.681	5.69987e-122
rs2536080	7	151404667	cg17611936	7	151411526	0.684333	0.327475	-0.200925	-29.6754	6.11696e-122
rs3199045	12	132621375	cg09764611	12	132620959	0.655626	0.152456	-0.103091	-29.6369	9.85963e-122
rs3763469	7	94021475	cg06299997	7	94023557	0.281817	0.21489	0.119904	29.6299	1.07548e-121
rs10917359	1	23538331	cg19743168	1	23544995	0.29324	0.227224	0.136498	29.6281	1.10014e-121
NA	5	42985691	cg04141796	5	42950062	0.0782123	0.0368101	0.176192	29.6219	1.18899e-121
rs8005804	14	102957803	cg18135206	14	102964638	0.909176	0.057395	-0.0300797	-29.6136	1.31713e-121
rs12176194	6	158669450	cg06096446	6	158744008	0.648643	0.191049	-0.120832	-29.61	1.37724e-121
rs4975536	5	1176601	cg12395823	5	1196154	0.700344	0.159374	0.0824292	29.6083	1.40736e-121
rs3135100	4	2387423	cg01123739	4	2398557	0.700535	0.139191	-0.0803591	-29.6083	1.40815e-121
rs10055245	5	176000531	cg17979595	5	175995850	0.862663	0.0944861	-0.0546088	-29.5924	1.71588e-121
rs12450729	17	45855363	cg06532163	17	45867833	0.408677	0.125361	0.0776751	29.5781	2.04799e-121
rs2704568	2	130340755	cg05962382	2	130345044	0.588544	0.208696	0.0849508	29.5779	2.05481e-121
rs6758396	2	135416857	cg12500956	2	135428796	0.474562	0.181889	0.0931877	29.5752	2.12335e-121
rs3763469	7	94021475	cg24406898	7	94023308	0.691417	0.187356	0.102343	29.57	2.26422e-121
rs594655	1	146515076	cg23019889	1	146544044	0.527968	0.289217	-0.134932	-29.5698	2.27066e-121
rs2066566	13	50638579	cg07880636	7	51384621	0.166955	0.0910698	0.0568955	29.5523	2.82308e-121
rs9356140	6	164176942	cg18403080	6	164171682	0.509245	0.256829	-0.102862	-29.5455	3.07247e-121
rs67340775	6	28304384	cg01620082	3	125678407	0.789863	0.155175	-0.107148	-29.545	3.09056e-121
rs2521561	11	61685989	cg01505878	11	61690927	0.48885	0.178692	0.0725363	29.5448	3.09807e-121
rs4428726	9	96623559	cg13679303	9	96623674	0.325654	0.287765	0.111984	29.5435	3.15099e-121
rs4843375	16	86462297	cg13471254	9	131081198	0.582191	0.335324	-0.130614	-29.5327	3.60145e-121
rs73213579	4	198953	cg12717203	4	124342	0.191652	0.348915	0.16423	29.5304	3.70447e-121
NA	5	121412412	cg12580445	5	121414634	0.31958	0.309534	0.114969	29.5255	3.93905e-121
rs13011826	2	131913894	cg09125754	2	130886714	0.609544	0.372954	0.1393	29.5247	3.97796e-121
rs112474696|rs140814160	3	67208647	cg13011961	3	67291183	0.431965	0.126646	0.206813	29.5216	4.13489e-121
rs9423646	10	5579695	cg24136690	10	5580951	0.671611	0.153916	0.0652173	29.5196	4.2372e-121
rs551924	9	136181539	cg13421338	9	136181621	0.756099	0.147295	-0.0712537	-29.5164	4.41156e-121
rs2704568	2	130340755	cg05903289	2	130345205	0.576995	0.296925	0.125003	29.5109	4.72612e-121
rs61878849	11	13011003	cg04755604	11	13011184	0.406881	0.181049	-0.0975685	-29.5051	5.07796e-121
rs34038797	12	740009	cg23971638	12	741507	0.49814	0.256517	0.107669	29.5041	5.13791e-121
rs2412474	15	40333791	cg22705835	10	65332833	0.690697	0.161843	0.0674033	29.4968	5.62952e-121
rs11710453	3	32712576	cg15709265	3	32820135	0.41972	0.247775	0.158906	29.496	5.68777e-121
rs6744518	2	131032825	cg14013597	2	131046122	0.839971	0.223729	0.094955	29.4897	6.1507e-121
rs12538227	7	150124968	cg04301738	7	150125199	0.576508	0.126861	0.0608783	29.4784	7.07871e-121
rs4768697	12	46748965	cg07601320	12	47219841	0.388207	0.259454	0.13416	29.4683	8.01912e-121
rs34920912	12	9200699	cg04548204	12	9162872	0.501747	0.238451	0.111456	29.4548	9.48974e-121
rs2977224	1	17572789	cg11213707	1	17572847	0.686415	0.118061	-0.0580936	-29.4526	9.75206e-121
rs11986259	8	144653397	cg00713939	8	144660590	0.127314	0.169497	0.0920021	29.4521	9.8107e-121
rs4957056	5	570105	cg11887960	12	57824829	0.109106	0.0710115	0.0367113	29.4463	1.05437e-120
rs13089523	3	119496541	cg06648029	3	119499749	0.818564	0.0951577	0.0401727	29.4448	1.07459e-120
rs73036063	11	133828758	cg14047540	11	133829660	0.745353	0.133162	-0.105593	-29.439	1.15585e-120
rs837175	6	14891259	cg13746813	6	14911904	0.573415	0.311487	0.168447	29.4173	1.51371e-120
rs34921066	12	125135227	cg17322044	12	125140105	0.6144	0.253856	0.110678	29.4113	1.63144e-120
rs56792493	16	31417032	cg08509907	16	31477327	0.762044	0.241567	-0.137588	-29.4049	1.76507e-120
rs517558	1	234614921	cg03802191	1	234615169	0.602142	0.134272	-0.0669965	-29.3952	1.9924e-120
rs11986259	8	144653397	cg08508337	8	144660607	0.07315	0.157363	0.0938715	29.3891	2.14868e-120
rs7186980	16	89883208	cg07402062	16	89894098	0.387825	0.180236	0.0854329	29.3814	2.36439e-120
rs35397826	17	66270082	cg12509712	17	66270134	0.684582	0.154643	-0.105286	-29.3753	2.55113e-120
rs568526	10	106033439	cg23659134	10	106035168	0.686442	0.154917	0.0790522	29.3745	2.57792e-120
rs9480009	6	150079638	cg00933542	6	150070202	0.652411	0.16082	0.0704126	29.368	2.79325e-120
rs8079333	17	45972272	cg00458337	17	45972499	0.329387	0.148707	-0.075181	-29.3594	3.10956e-120
rs28444218	4	38066438	cg24826020	4	38070998	0.207234	0.150294	0.0765542	29.3582	3.15893e-120
rs13233747	7	73149302	cg17240725	7	73149356	0.386041	0.381406	0.169667	29.3442	3.76036e-120
rs3923059	5	138775173	cg07450552	5	138775419	0.270917	0.11621	-0.0671699	-29.3399	3.96563e-120
rs115988674	2	208546305	cg27517968	2	208546083	0.420992	0.187589	-0.0909604	-29.3334	4.29888e-120
rs2083797|rs386556824	17	44921929	cg17881353	17	44928210	0.603996	0.171973	0.08404	29.3249	4.78106e-120
rs56028608	1	161324665	cg25597117	1	161349116	0.769897	0.262048	-0.265626	-29.3237	4.85001e-120
rs1557663	7	103868244	cg18294158	7	103849187	0.78322	0.0854911	-0.0494737	-29.3237	4.85331e-120
rs12097673	1	2843180	cg21402748	1	2838849	0.426355	0.129993	0.0693033	29.2916	7.23009e-120
rs11788371	9	140718121	cg01228893	12	56122637	0.0783801	0.051311	0.0215237	29.2798	8.38235e-120
rs12327638	19	21753035	cg21994712	19	21861136	0.597833	0.261552	0.134845	29.2564	1.12156e-119
rs609923	3	32508990	cg00718400	3	32509018	0.567147	0.211208	0.101408	29.2442	1.30501e-119
rs2505511	10	43641029	cg02780029	10	43622663	0.699582	0.131741	0.070106	29.2311	1.53633e-119
rs4141671	10	60338753	cg27040468	10	60456715	0.256207	0.15745	0.0681382	29.2255	1.64847e-119
rs10906564	10	14052026	cg03179435	10	14051821	0.248108	0.230603	0.100823	29.2244	1.67082e-119
rs2898646|rs386576770	17	75399117	cg11351908	17	75402473	0.318656	0.133932	0.0652509	29.2188	1.79069e-119
rs3753559	1	175162268	cg17845761	1	175162550	0.493379	0.188516	0.0899341	29.2172	1.82656e-119
rs862636	6	168104971	cg08864375	6	168107203	0.174532	0.111553	0.0596548	29.214	1.90172e-119
rs10065666	5	14870691	cg14843632	5	14870594	0.32645	0.253992	-0.10055	-29.2047	2.13344e-119
rs5751775	22	24266726	cg24846343	22	24311635	0.819593	0.0891589	-0.0437879	-29.1783	2.96749e-119
rs714506	20	60938310	cg24112000	20	60950667	0.692882	0.234105	-0.140902	-29.172	3.20714e-119
rs3987886	17	75414980	cg05865280	17	75406074	0.262096	0.126878	0.0641205	29.1698	3.29845e-119
rs911174	11	33095845	cg18495563	11	33061907	0.19928	0.1533	0.0677383	29.1659	3.46257e-119
NA	3	101212471	cg20575173	3	101228308	0.649359	0.112655	-0.0483047	-29.1528	4.07282e-119
rs234729	21	44449095	cg15157241	21	44396204	0.726805	0.194812	-0.132877	-29.1526	4.08544e-119
rs8103967	19	21755663	cg17283857	10	102989315	0.122924	0.120046	0.0562926	29.1389	4.84774e-119
rs12197866	6	142706063	cg07997529	6	142682670	0.298149	0.0921781	0.0561389	29.1178	6.30557e-119
rs1054067	10	12211761	cg22687873	10	12211796	0.849293	0.0795664	-0.0313615	-29.1171	6.35935e-119
rs79213469	1	182665774	cg03982831	1	182669315	0.21005	0.0792414	0.185986	29.1167	6.38767e-119
rs1259589	10	77127233	cg27367142	10	77127199	0.498595	0.2603	0.152584	29.1058	7.323e-119
rs4965466	15	99806713	cg13401703	15	99789777	0.253512	0.234748	0.211564	29.104	7.4829e-119
rs73178870	8	671714	cg18002480	8	672007	0.512351	0.249678	0.142173	29.091	8.80603e-119
rs12151742	2	85933003	cg19805943	2	85933069	0.54401	0.217673	-0.104994	-29.072	1.11573e-118
rs73389068	6	27725486	cg21204522	6	27730016	0.906576	0.0436893	-0.212377	-29.0678	1.17476e-118
rs2870524	19	29225938	cg14983838	19	29218262	0.270085	0.423072	0.189693	29.0657	1.20693e-118
rs2145623	14	35839236	cg03549618	14	35838977	0.677234	0.150315	0.0733414	29.0649	1.21867e-118
rs12176364	6	38192993	cg27655671	6	38207741	0.84148	0.10098	-0.0767642	-29.057	1.34449e-118
NA	16	50089132	cg01561092	16	50100815	0.556819	0.108182	0.0656929	29.0416	1.62908e-118
rs72652698	13	106934747	cg13975106	13	106939472	0.732942	0.075312	-0.275374	-28.9912	3.05337e-118
rs12466416	2	139440721	cg25430507	2	139539181	0.799741	0.123422	-0.0567297	-28.9834	3.36419e-118
rs819637	1	200271343	cg06811094	1	200272112	0.442172	0.239387	0.111181	28.9822	3.41492e-118
rs6990449	8	86130623	cg00994649	8	86131385	0.744129	0.111374	0.0561723	28.9786	3.57521e-118
NA	1	16546514	cg07781491	1	16554892	0.455395	0.177516	-0.100904	-28.9771	3.64185e-118
NA	5	1178293	cg15668967	5	1180364	0.723069	0.535216	-0.222344	-28.9597	4.52373e-118
rs14307	1	38147606	cg27170260	1	38156575	0.124093	0.102208	0.063047	28.9589	4.56733e-118
rs7516190	1	1485347	cg11964810	1	1478170	0.772738	0.11137	-0.0545081	-28.952	4.97989e-118
rs4796556	17	6691017	cg04115740	17	6690948	0.746453	0.16947	-0.0722412	-28.9508	5.05737e-118
rs12730767	1	163202359	cg00250483	1	163172914	0.726075	0.110547	-0.0592421	-28.9498	5.11721e-118
NA	17	15407883	cg13745832	17	15405942	0.729794	0.150774	-0.0840931	-28.9492	5.15639e-118
rs2576573	8	57357975	cg09015433	8	57359970	0.443678	0.228435	-0.103242	-28.944	5.50406e-118
rs3763469	7	94021475	cg23348014	7	94023483	0.19393	0.182847	0.107336	28.9435	5.53629e-118
rs1670353	7	158263607	cg26208815	7	158263277	0.567285	0.222993	0.103444	28.9379	5.93848e-118
rs6880703	5	77149418	cg03619568	5	77139388	0.780871	0.176546	-0.0724092	-28.9276	6.75051e-118
rs68174081	8	8145500	cg15741354	8	8146129	0.650848	0.157792	0.0690606	28.917	7.70618e-118
rs59601467	8	124193488	cg27053337	8	124217698	0.477804	0.159177	0.125919	28.914	7.99954e-118
rs7070130	10	63882271	cg11689994	10	63887754	0.796377	0.0960765	-0.0454667	-28.9125	8.15467e-118
rs2294204	22	45738590	cg13318129	22	45737514	0.536452	0.323667	0.124218	28.9101	8.39408e-118
rs11819372	10	116594934	cg23260525	10	116636907	0.257786	0.162571	-0.0705615	-28.9042	9.04091e-118
rs2051626	22	50008973	cg01652190	22	50026171	0.698687	0.264812	0.11419	28.8983	9.72337e-118
rs7782233	7	139307411	cg18993778	7	139313985	0.758931	0.129634	-0.0912231	-28.8851	1.1465e-117
rs989344	3	66855237	cg13002189	3	66846049	0.772845	0.112186	-0.0632532	-28.863	1.51152e-117
rs112309216	7	1100296	cg26224354	7	1096374	0.766487	0.186789	-0.120587	-28.8595	1.57929e-117
rs11685523	2	235464046	cg15326297	2	235464680	0.592972	0.141964	-0.0663219	-28.8561	1.64651e-117
NA	10	81937718	cg13458253	10	81937832	0.817866	0.059242	-0.202172	-28.8504	1.76837e-117
rs609923	3	32508990	cg05625284	3	32509105	0.593613	0.161502	0.0808252	28.8446	1.90069e-117
rs10182937	2	27651693	cg18428193	2	27665017	0.719815	0.192833	-0.0887691	-28.8298	2.28692e-117
rs4912751	5	140793007	cg08155325	5	140857813	0.55539	0.223071	0.0906753	28.821	2.55133e-117
rs12812230	12	41720543	cg03842440	12	41831532	0.664904	0.281091	0.119881	28.7588	5.54752e-117
rs3775092	4	1240962	cg16399632	4	1244006	0.766916	0.207051	0.0942194	28.7551	5.8114e-117
rs2813546	6	152435766	cg10433043	6	152432725	0.652065	0.182123	-0.102715	-28.7476	6.38375e-117
rs7778429	7	157505304	cg14168080	7	157504135	0.673379	0.468862	0.205213	28.7323	7.72192e-117
rs4298676	1	1840677	cg23982607	1	1823379	0.120256	0.10085	0.045618	28.7242	8.54621e-117
rs312144	12	105089606	cg07696842	12	105089508	0.116756	0.0938691	0.0439201	28.7069	1.06026e-116
rs780117	2	27698343	cg04845466	2	27665079	0.533912	0.171532	-0.0899364	-28.7049	1.08696e-116
rs2011430	2	10428813	cg06621309	2	10443758	0.257525	0.192599	-0.0925058	-28.7042	1.0973e-116
rs2497982	1	200271498	cg07138399	1	200272215	0.716338	0.203161	0.0903345	28.7028	1.11664e-116
NA	13	50194394	cg03295274	13	50190584	0.529932	0.221661	-0.106595	-28.7007	1.1465e-116
rs9788998	17	80605644	cg10281770	17	80606947	0.652173	0.169439	0.0704835	28.6997	1.16066e-116
NA	5	1046826	cg04701034	14	52536175	0.126729	0.11184	0.0426128	28.6951	1.22942e-116
rs4725388	7	150782617	cg09205595	7	150782539	0.581297	0.125413	-0.0570175	-28.6917	1.28254e-116
rs6906070	6	13991580	cg24233211	6	14002749	0.912685	0.27628	-0.0950815	-28.6915	1.28573e-116
rs946155	1	53073397	cg18087326	1	53067637	0.638827	0.113375	-0.054355	-28.6825	1.43864e-116
NA	2	74353308	cg20891558	2	74357851	0.34185	0.304113	0.226981	28.6808	1.46934e-116
rs12436740	14	102908655	cg01761236	14	102990251	0.597672	0.212939	0.104888	28.6588	1.93258e-116
rs12314738	12	130768008	cg27633287	12	130766243	0.746523	0.320264	-0.157707	-28.6584	1.94275e-116
rs13292436	9	119750386	cg14564229	9	119748106	0.775956	0.120525	0.0518756	28.6504	2.14818e-116
rs28564086	15	63098475	cg12790106	15	63105204	0.851958	0.13396	-0.170751	-28.63	2.77154e-116
rs10824800	10	54538310	cg03716984	10	54538505	0.772172	0.187273	-0.0900193	-28.6264	2.89912e-116
rs3902269	12	271999	cg21838640	12	278835	0.424938	0.0791639	0.0389609	28.6244	2.97162e-116
rs2071408	14	103987078	cg12935359	14	103987150	0.29054	0.20871	0.0953264	28.6161	3.29393e-116
rs73686266	8	72649961	cg09851545	8	72649950	0.174303	0.216993	0.168561	28.6134	3.40909e-116
rs731445	17	54305657	cg20047349	17	54305680	0.629784	0.234327	-0.152198	-28.5944	4.32321e-116
rs7241538	18	77191247	cg05753993	18	77199432	0.3277	0.108682	0.0612611	28.5917	4.47265e-116
rs12894146	14	35164549	cg10519437	14	35184556	0.60921	0.273392	-0.118326	-28.5909	4.51269e-116
rs1415396	13	86278044	cg25308322	13	86268291	0.491358	0.273686	-0.146705	-28.5846	4.88668e-116
rs4494327	11	76294836	cg17647271	11	76299819	0.354468	0.214533	-0.0883721	-28.579	5.23725e-116
rs6552801	4	185620623	cg04058563	4	185651563	0.814666	0.116674	0.0660176	28.5491	7.61334e-116
rs35080527	2	239351387	cg08773314	2	239334832	0.251617	0.150883	-0.0655285	-28.5442	8.09066e-116
rs56981934	7	32535202	cg06627557	7	32535165	0.0633505	0.0423883	0.0177548	28.5117	1.21546e-115
rs4280729	4	10013861	cg20479063	4	10016908	0.421756	0.173932	0.0745494	28.5018	1.37519e-115
rs392916	5	132106561	cg27309611	5	132113725	0.420776	0.122922	-0.0873451	-28.5013	1.3839e-115
rs150456439	3	157737843	cg12315391	3	157815145	0.143077	0.108521	0.0756938	28.4973	1.45492e-115
rs6032541	20	44420280	cg04940435	20	44420291	0.130758	0.0998484	-0.0395738	-28.4886	1.62043e-115
rs34371406	14	93137250	cg20072528	14	93156816	0.650403	0.154122	-0.0718939	-28.4815	1.77259e-115
rs2303204	16	85722355	cg26571870	16	85723150	0.709524	0.168612	-0.08109	-28.4783	1.84461e-115
rs10911722	1	185381591	cg11066601	1	185373486	0.761748	0.343651	-0.152318	-28.4639	2.20881e-115
rs10100704	8	109455234	cg21045802	8	109455806	0.042846	0.0324009	-0.0214566	-28.4581	2.37497e-115
NA	16	415460	cg00101154	16	420108	0.537207	0.416708	0.170356	28.4361	3.12356e-115
rs34009921	11	8618861	cg08015107	11	8618950	0.546248	0.205301	-0.112195	-28.4246	3.60887e-115
rs10459650	15	77910620	cg27398640	15	77910606	0.74717	0.239602	-0.103888	-28.4159	4.02356e-115
rs12996209	2	3712397	cg10645314	2	3704589	0.884763	0.182741	-0.133385	-28.4029	4.73149e-115
rs8052244	16	87402261	cg00512563	16	87398040	0.440191	0.162224	0.0754598	28.3997	4.92788e-115
NA	7	73220024	cg05415549	7	73242574	0.277183	0.119704	0.0574529	28.3951	5.2165e-115
rs6873342	5	154051835	cg05662444	5	154026397	0.302245	0.244842	0.162722	28.3945	5.26035e-115
rs3858470	11	35365444	cg13971030	11	35366721	0.701789	0.22637	0.101591	28.3918	5.43994e-115
rs59601467	8	124193488	cg03531754	8	124194312	0.758733	0.0939067	-0.094605	-28.3779	6.47089e-115
rs609037	2	75041317	cg13000080	2	75043142	0.420642	0.138996	-0.0569932	-28.3522	8.92371e-115
NA	2	100762450	cg07349094	2	100759014	0.0938859	0.0684229	0.0434146	28.348	9.40636e-115
rs28435849	4	189880747	cg00431894	4	189871012	0.645566	0.298235	0.117076	28.3466	9.56613e-115
rs12464175	2	3380568	cg12447832	2	3383257	0.302848	0.115823	-0.0704932	-28.3423	1.00952e-114
rs2492355	10	54759202	cg19684190	10	54759379	0.719636	0.27527	-0.106784	-28.3402	1.03732e-114
rs11601762	11	64275880	cg08822897	11	64258103	0.737009	0.282125	0.115168	28.3399	1.04078e-114
rs10848163	12	131108270	cg04115878	12	131124403	0.574155	0.223511	0.089848	28.3397	1.04261e-114
rs7104351	11	68617886	cg11245990	11	68621969	0.444773	0.139007	0.0611583	28.3313	1.15932e-114
rs3775092	4	1240962	cg08948841	4	1244042	0.657824	0.169031	0.0692309	28.3251	1.25145e-114
rs13121822	4	25090362	cg01218619	4	25090298	0.199864	0.329067	0.130535	28.3122	1.47187e-114
rs72851748	17	72821956	cg15139254	17	72829938	0.605554	0.104409	-0.0580984	-28.3059	1.59173e-114
rs10276482	7	77053084	cg02407048	7	77046134	0.466442	0.194723	0.0924309	28.2989	1.73687e-114
rs35186251	11	117076708	cg11861562	11	117069780	0.65984	0.204757	-0.102429	-28.2868	2.02185e-114
NA	12	52577812	cg11051139	12	52580428	0.619516	0.12086	0.0676392	28.2725	2.41635e-114
rs6875214	5	43013666	cg09164108	5	43007320	0.282272	0.220465	0.0998142	28.2722	2.42782e-114
rs2969116	7	156736994	cg14062261	7	156736159	0.208438	0.20976	0.118372	28.2536	3.06391e-114
NA	11	102638806	cg00496961	11	102638706	0.508428	0.195984	-0.0897281	-28.2522	3.11823e-114
rs1933295	1	62107021	cg19022814	1	62107477	0.114685	0.138114	0.0556089	28.2499	3.20685e-114
rs1785633|rs386544839	11	66107527	cg23250019	11	66138472	0.740388	0.10158	-0.0496582	-28.2474	3.31038e-114
rs17425442	11	31118715	cg26647111	11	31128758	0.106562	0.0692399	0.0337923	28.2245	4.40599e-114
rs2568034	11	8924393	cg00186954	11	8933980	0.816009	0.0991984	-0.0458952	-28.2171	4.83787e-114
rs59865771	16	89246670	cg01810329	16	89234490	0.702929	0.103121	-0.0610265	-28.2139	5.03399e-114
rs12150387	17	34841669	cg20934520	17	34838488	0.329952	0.144279	0.0633142	28.2098	5.29956e-114
rs62476788	7	142007698	cg06641537	7	142020422	0.70345	0.129664	-0.0597762	-28.1965	6.25628e-114
rs6919423	6	109558471	cg16075940	6	109557698	0.567124	0.215286	-0.0986108	-28.193	6.53644e-114
rs7074204	10	52840527	cg24609819	10	52840377	0.629629	0.266391	-0.179949	-28.1872	7.02573e-114
NA	11	89889013	cg23743573	11	89867420	0.582334	0.170942	0.0825844	28.1825	7.45798e-114
rs11613912	12	46739740	cg21428710	12	47219797	0.480817	0.254925	0.125484	28.1667	9.09089e-114
rs4498834	1	201080298	cg22815214	1	201083145	0.178038	0.124262	0.0554974	28.1663	9.13122e-114
rs1109927	10	115423747	cg09337709	10	115423757	0.706817	0.124381	0.067395	28.156	1.03926e-113
rs7516023	1	201085521	cg17810781	1	201082982	0.61782	0.195871	0.0825221	28.1525	1.08471e-113
rs6431176	2	127533079	cg01919567	2	127533123	0.537425	0.112477	0.0487454	28.1515	1.09918e-113
rs112203478	5	52498089	cg26505878	5	52405886	0.133498	0.0643391	0.148596	28.14	1.26951e-113
rs544587	2	127740315	cg08687025	2	127729123	0.440559	0.241242	0.101344	28.1316	1.40999e-113
rs7213515	17	71186638	cg06563943	17	71188271	0.125849	0.103334	-0.0450708	-28.1235	1.55963e-113
rs10769353	11	5954809	cg13902645	11	5959945	0.816296	0.265883	-0.122193	-28.1173	1.68593e-113
rs2870524	19	29225938	cg03161606	19	29218774	0.307351	0.325212	0.14756	28.1157	1.71936e-113
rs4257763	5	138714159	cg12205435	5	138714322	0.756598	0.109568	-0.0577669	-28.1115	1.81285e-113
rs699032	12	25151127	cg02873991	12	25151263	0.434716	0.153791	-0.0900676	-28.105	1.96731e-113
rs7073089	10	82371045	cg03086067	10	82368399	0.525032	0.438553	-0.167839	-28.1038	1.99703e-113
rs9904128	17	79454319	cg02159489	17	79459563	0.837266	0.182956	-0.218029	-28.0951	2.22741e-113
rs7087	1	26496651	cg00300879	1	26503847	0.697303	0.138465	0.068044	28.0951	2.22744e-113
rs9291645	4	10038254	cg23109323	4	10052335	0.675727	0.169807	-0.0824573	-28.0911	2.34033e-113
rs35150201	7	135346262	cg00795791	7	135346062	0.680891	0.268202	-0.10439	-28.0886	2.41645e-113
rs10499058	6	111280754	cg05213296	6	111302729	0.321793	0.211061	-0.132008	-28.0866	2.47629e-113
rs7987644	13	113274195	cg03198010	13	113274482	0.746758	0.173314	-0.089347	-28.0806	2.6711e-113
rs1778334	10	22931940	cg23017573	10	22932452	0.824629	0.0826144	-0.0394095	-28.0597	3.46928e-113
rs55770589	2	208985427	cg04400841	2	208988863	0.764069	0.0907106	-0.0469246	-28.0534	3.75449e-113
rs780117	2	27698343	cg21248554	2	27665150	0.561176	0.221281	-0.115089	-28.0475	4.03799e-113
rs73300362	17	17211429	cg04495270	17	17206295	0.126962	0.108634	0.0675553	28.0302	5.01831e-113
rs1554664	3	65501649	cg16238336	3	65465873	0.650448	0.198288	-0.119088	-28.0281	5.15054e-113
rs150567480	4	77240550	cg20311846	4	77356250	0.297333	0.176903	0.0826992	28.0274	5.19997e-113
rs2819945	10	81952956	cg11900509	10	81946545	0.63596	0.257329	0.109103	28.0233	5.47295e-113
rs7087	1	26496651	cg23602478	1	26503979	0.520078	0.113678	0.0623	28.0137	6.16712e-113
rs6708233	2	107469718	cg20638140	2	107469723	0.735607	0.110677	-0.0489488	-28.0035	7.00761e-113
rs35990176	21	44472118	cg02644491	21	44474019	0.666594	0.136774	-0.0613947	-28.0035	7.01072e-113
rs819637	1	200271343	cg22810423	1	200272180	0.63046	0.237782	0.110012	27.9991	7.4111e-113
rs13192672	6	144019407	cg18240653	6	144019428	0.74975	0.177892	-0.0894546	-27.9941	7.88163e-113
rs7282422	21	38350393	cg21871091	21	38349937	0.520697	0.238602	-0.108461	-27.988	8.50917e-113
rs11647120	16	24819806	cg06028605	16	24865363	0.365584	0.197508	0.107741	27.9862	8.70798e-113
rs13015423	2	65955199	cg00783877	2	65955222	0.695516	0.213505	0.090937	27.9804	9.35848e-113
NA	13	113539549	cg17842918	13	113540400	0.358758	0.27366	0.138757	27.969	1.07997e-112
rs28569868	8	144596722	cg18649319	8	144631768	0.39088	0.23937	-0.110731	-27.9675	1.10005e-112
rs3771808	2	75292225	cg14054283	2	75292272	0.305727	0.140893	-0.0880894	-27.9642	1.14711e-112
rs4652848	1	35070801	cg24629356	1	35122551	0.469679	0.261207	-0.103167	-27.9572	1.25155e-112
NA	5	121412412	cg15111469	5	121415023	0.405066	0.289689	0.109872	27.953	1.3203e-112
rs10779737	1	10580275	cg17425144	1	10567563	0.282008	0.117603	0.0572772	27.935	1.65348e-112
rs6802312	3	46025941	cg18004856	3	46029278	0.858059	0.0889084	-0.0482179	-27.9236	1.90641e-112
rs7776304	6	40679739	cg24761567	6	40687984	0.419246	0.109843	0.0547275	27.9116	2.21664e-112
rs112309216	7	1100296	cg20603222	7	1096387	0.808166	0.184055	-0.121138	-27.9093	2.2812e-112
rs34296882	22	50098333	cg27029450	22	50098074	0.479695	0.15746	0.0943758	27.8954	2.71457e-112
rs10157941	1	53548986	cg01823958	1	53557455	0.363131	0.185172	0.106218	27.8913	2.85713e-112
rs71556120	6	17581398	cg09879382	6	17581248	0.846832	0.139359	-0.103634	-27.8873	3.00422e-112
rs2280440	15	81410202	cg09888468	15	81410853	0.444873	0.37916	0.175803	27.882	3.21207e-112
rs11164928	1	92012678	cg25838465	1	92012736	0.760184	0.222187	-0.0917802	-27.8793	3.3205e-112
rs780117	2	27698343	cg12648201	2	27665141	0.515026	0.257255	-0.13022	-27.8772	3.40918e-112
rs11613912	12	46739740	cg11146691	12	47219737	0.47501	0.362282	0.169456	27.8749	3.51174e-112
rs60476496	15	45713801	cg14582100	15	45693742	0.490564	0.188889	0.0975588	27.8659	3.92733e-112
rs28788506	1	40076780	cg02959988	1	40075124	0.780414	0.169292	-0.0809217	-27.863	4.07373e-112
rs4679256	3	126252506	cg00180447	3	126260260	0.46697	0.124324	0.0659437	27.8615	4.15321e-112
rs60926310	2	73454403	cg26467949	2	73441162	0.105671	0.054291	0.0644786	27.8463	5.02384e-112
rs548488	8	103909612	cg26126879	8	103916295	0.667677	0.135077	-0.0627412	-27.8423	5.28426e-112
rs666916	6	168107123	cg22001483	6	168109493	0.31489	0.169714	0.0839493	27.8396	5.46158e-112
rs2639458	1	40387336	cg14963928	1	40392088	0.383846	0.160137	0.0676486	27.8204	6.94992e-112
rs2895388	3	111692693	cg08979515	3	111697575	0.448873	0.220745	0.116007	27.8154	7.39573e-112
rs13234214	7	1878860	cg00671126	7	1886597	0.679634	0.165958	-0.0763628	-27.8115	7.77021e-112
rs6880703	5	77149418	cg24853438	5	77139492	0.7726	0.197308	-0.0750284	-27.8034	8.59529e-112
rs6434817	2	196914283	cg19655195	2	196933718	0.181444	0.145306	0.0821528	27.8028	8.66035e-112
rs185220	5	56205357	cg18230493	5	56204884	0.0615758	0.0454514	0.0288044	27.7919	9.93142e-112
rs56069442	4	7933939	cg19473989	4	7912384	0.680902	0.208611	-0.102974	-27.7911	1.00335e-111
rs28781278	11	65100137	cg09225861	11	65069680	0.628294	0.157023	0.0875961	27.7896	1.02239e-111
rs809740	17	72541838	cg03069736	17	72542117	0.403675	0.162068	-0.0686978	-27.7871	1.05531e-111
rs766406|rs386612340	6	26319588	cg13736514	6	26305472	0.269419	0.292036	0.134426	27.7724	1.26836e-111
rs4683022	3	45048472	cg25593573	3	45077920	0.458372	0.224784	0.101546	27.7664	1.36798e-111
rs181580823	19	7927683	cg15974673	19	7926970	0.126967	0.143851	0.0882675	27.753	1.61779e-111
rs17704291	5	180336849	cg14457074	5	180408785	0.569761	0.167536	-0.133791	-27.7265	2.25414e-111
rs7528419	1	109817192	cg00908766	1	109817496	0.605648	0.219882	-0.120179	-27.7179	2.51271e-111
rs768361	21	42440714	cg15377887	21	42440661	0.372536	0.234756	-0.117442	-27.7146	2.61898e-111
rs1048802	20	61445312	cg05085169	20	61443751	0.772442	0.189447	-0.100626	-27.6945	3.36795e-111
rs968569	9	138393128	cg18776287	9	138393270	0.487411	0.145239	0.056054	27.6925	3.45349e-111
rs12708934	16	53416319	cg10144400	16	53407678	0.491484	0.295497	-0.176005	-27.6881	3.65029e-111
rs544587	2	127740315	cg20663365	2	127729097	0.612238	0.216748	0.0891316	27.6778	4.15042e-111
rs2293654	12	131568675	cg13406893	12	131568647	0.907682	0.089843	-0.0398241	-27.671	4.51993e-111
NA	12	57282235	cg03249590	12	57040199	0.0710028	0.0198743	0.21885	27.662	5.06495e-111
rs72644041	1	11032215	cg27631724	1	11040367	0.45843	0.100835	0.0554134	27.6588	5.27193e-111
rs3798227	6	116324898	cg15226275	6	116381976	0.823503	0.14365	0.0637904	27.6487	5.98345e-111
rs76700917|rs10987908	9	130936530	cg09976142	9	130955436	0.427295	0.427339	-0.168681	-27.6477	6.0574e-111
rs10248661	7	148977647	cg00601727	7	148989733	0.640483	0.122858	0.0585273	27.6469	6.11441e-111
rs11777808	8	22462755	cg03733263	8	22462867	0.159717	0.102687	0.0606929	27.6405	6.63072e-111
NA	2	74353308	cg19729930	2	74357872	0.391609	0.266395	0.195525	27.6387	6.78358e-111
rs8064449	17	8079029	cg08322244	17	8066669	0.446357	0.307766	-0.135864	-27.6353	7.07313e-111
rs3923265	17	77707120	cg06901238	17	77706717	0.904061	0.0799498	0.0368044	27.6297	7.59017e-111
rs11701767	21	15638898	cg19211382	21	15645810	0.753248	0.142967	-0.0858155	-27.6216	8.40165e-111
NA	19	21753652	cg08562672	19	21860753	0.455401	0.295677	0.15434	27.606	1.02171e-110
rs2806167|rs111173727|rs386574073	6	7543783	cg24148304	6	7544377	0.540489	0.1268	-0.0564017	-27.6029	1.06288e-110
rs6749439	2	86400092	cg10973622	2	86423274	0.54291	0.237391	-0.0905245	-27.5961	1.15684e-110
rs12708934	16	53416319	cg08681685	16	53407594	0.522874	0.190042	-0.111505	-27.5943	1.18313e-110
rs142795512	22	46747802	cg07012999	22	46692446	0.0720378	0.0296127	0.0685057	27.5927	1.20792e-110
rs78582984	16	66158063	cg08098420	16	66164601	0.675102	0.113855	-0.110666	-27.5882	1.27777e-110
rs12329424	20	31336676	cg13636640	20	31349939	0.201291	0.12732	0.06257	27.5859	1.31532e-110
rs116758224	6	27802629	cg10536916	6	27841865	0.199897	0.1053	0.186044	27.583	1.36366e-110
rs1527407	2	178525630	cg19192590	2	178524533	0.215169	0.106743	-0.0547432	-27.5797	1.4213e-110
rs36042807	1	157164733	cg00272446	1	157164983	0.308747	0.113283	0.0823207	27.5786	1.44074e-110
rs62578061	9	129248219	cg08241360	9	129244738	0.650761	0.251285	0.109428	27.578	1.45129e-110
rs2074165	17	40267299	cg08577293	17	40253614	0.774094	0.12404	-0.0682786	-27.5727	1.55075e-110
rs2050969	10	553407	cg03684893	10	554711	0.8121	0.13983	-0.0602433	-27.5632	1.747e-110
NA	12	10244618	cg15722751	12	10251638	0.752113	0.0869095	0.0596193	27.5622	1.77034e-110
rs478150	11	122325024	cg20905796	11	122376861	0.587268	0.221047	0.137081	27.5593	1.83598e-110
rs74773833	4	7228392	cg21353189	4	7228343	0.547057	0.205769	0.125745	27.558	1.86507e-110
rs780117	2	27698343	cg12000995	2	27665139	0.494287	0.294089	-0.148793	-27.5527	1.99357e-110
rs4753648	11	94756032	cg19409026	11	94758691	0.640431	0.142954	-0.0818366	-27.5506	2.04761e-110
rs73389068	6	27725486	cg26587870	6	27730563	0.891551	0.0509699	-0.208878	-27.5489	2.09078e-110
rs9876143	3	183731362	cg05044414	3	183734942	0.771855	0.114906	-0.0508183	-27.5459	2.17112e-110
NA	6	33677214	cg11713064	6	33730089	0.402809	0.113456	0.0457596	27.5372	2.42276e-110
rs7377083|rs111419104	4	102708997	cg00865973	4	102709336	0.654832	0.212036	-0.0828313	-27.5329	2.55512e-110
rs12799462	11	13977738	cg25486824	11	13983790	0.760433	0.138527	-0.0810056	-27.5284	2.7054e-110
rs630051	10	116001796	cg10407585	10	115999916	0.667614	0.15574	-0.0611191	-27.5026	3.73694e-110
rs12976781	19	58014020	cg23391173	19	57989282	0.789938	0.103379	0.0430781	27.4986	3.93109e-110
rs13228585	7	73188087	cg26010879	7	73157217	0.401544	0.171715	0.0849835	27.49	4.37682e-110
rs1989230	17	43312831	cg19481029	17	43314586	0.62445	0.182323	-0.105712	-27.4839	4.72744e-110
rs4141671	10	60338753	cg05938607	10	60274200	0.297993	0.199739	0.0796929	27.4804	4.9391e-110
rs217242	11	1984911	cg27617775	11	1989850	0.778949	0.114775	-0.0706	-27.4796	4.99152e-110
rs12102917	16	82196808	cg09439754	16	82129088	0.608127	0.224346	0.116442	27.4769	5.16007e-110
rs13121822	4	25090362	cg19312667	4	25090491	0.173874	0.218112	0.105307	27.4719	5.49483e-110
rs2595233	3	158962830	cg16975599	3	158962761	0.753789	0.130606	-0.0691776	-27.4666	5.87428e-110
rs831628	11	33744845	cg04188351	11	33744823	0.434687	0.10641	0.0604778	27.4554	6.75669e-110
rs61624754	5	162860682	cg08505883	5	162860583	0.53228	0.214316	-0.0904613	-27.4367	8.54869e-110
rs12996209	2	3712397	cg19052272	2	3704530	0.742182	0.270238	-0.17797	-27.4287	9.45332e-110
rs1024355|rs386511350	8	17218629	cg27315958	8	17206819	0.178558	0.0946323	0.0654546	27.4221	1.02674e-109
NA	18	52047009	cg23369111	18	52258234	0.276793	0.141924	0.282026	27.412	1.16498e-109
rs13281660	8	145164617	cg14631276	8	145163102	0.840158	0.250742	-0.219117	-27.4089	1.21142e-109
rs1882543	12	107067160	cg15890332	12	107067104	0.491279	0.172673	0.083998	27.4072	1.2381e-109
rs2536696|rs76473078	12	9616871	cg18906795	9	6015507	0.0801398	0.038735	0.0208499	27.3717	1.93299e-109
NA	10	115868458	cg06423252	10	115861227	0.228467	0.138723	-0.0787546	-27.3575	2.31051e-109
rs6507918	18	47007555	cg15927357	18	47013900	0.10193	0.0732077	0.0434686	27.3574	2.31107e-109
NA	11	66578368	cg01759756	11	66579670	0.808327	0.247408	-0.0856027	-27.3466	2.64929e-109
rs6672958	1	16521556	cg03887218	1	16534349	0.838073	0.0903276	-0.0514282	-27.3422	2.79854e-109
rs1479631	5	27252004	cg12864235	5	27038782	0.75594	0.146037	-0.0832301	-27.3169	3.84487e-109
NA	2	74353308	cg05890377	2	74357713	0.327239	0.346638	0.221528	27.3086	4.26803e-109
rs10948664	6	51844205	cg01816258	6	51848211	0.75792	0.121881	-0.0523166	-27.3056	4.43114e-109
rs2335407	1	154843347	cg16680214	1	154839983	0.409404	0.221562	-0.1015	-27.2998	4.76576e-109
rs12775843	10	1412326	cg20704381	10	1416008	0.865953	0.109282	0.0451132	27.2954	5.03397e-109
rs2280667	7	39172228	cg15212455	7	39170539	0.651708	0.281876	0.1489	27.2936	5.1508e-109
rs34042908	7	94139838	cg00347863	7	94220697	0.558057	0.169173	-0.0652795	-27.2656	7.31714e-109
rs4092400	8	2383703	cg14356225	8	2383594	0.612152	0.267231	0.109695	27.2641	7.4575e-109
rs11896667	2	733413	cg25746890	2	736154	0.69989	0.116359	0.0537825	27.2631	7.55279e-109
rs10818454	9	100819940	cg13527921	9	100819928	0.191175	0.131661	0.0606179	27.2591	7.94774e-109
rs11778573	8	134228930	cg10191240	8	134230101	0.233484	0.135663	-0.0585844	-27.2537	8.50219e-109
rs1896422	10	123210812	cg13707729	10	123326490	0.654495	0.137287	0.0551695	27.2476	9.17701e-109
NA	21	41517600	cg02867402	21	41516267	0.176583	0.11432	-0.051209	-27.2468	9.2668e-109
rs4802563	19	49620236	cg10667338	19	49617042	0.30357	0.256658	0.113463	27.2416	9.89713e-109
rs7153481	14	33399405	cg11787167	14	33407370	0.273761	0.426782	0.195258	27.2411	9.95339e-109
rs11676272	2	25141538	cg01884057	2	25150051	0.256094	0.179501	0.0709824	27.2365	1.05529e-108
rs1693655	10	126843661	cg27488007	10	126845714	0.53186	0.179641	-0.0918277	-27.2265	1.19554e-108
rs9793310	1	153582407	cg04077668	1	153600064	0.186891	0.144194	-0.0552938	-27.225	1.21819e-108
rs9935916	16	770983	cg10254923	16	769848	0.495246	0.161316	0.0671617	27.2045	1.57738e-108
rs10840624	12	122301299	cg08980965	12	122281432	0.413035	0.104649	-0.0426334	-27.2022	1.62359e-108
rs4768697	12	46748965	cg22049899	12	47219821	0.286484	0.227505	0.119472	27.1965	1.74359e-108
NA	22	20122644	cg20152630	19	46405944	0.0442171	0.0273657	0.0259978	27.1737	2.32233e-108
rs4319131	8	119947651	cg17171407	8	119960777	0.151755	0.106171	-0.0481084	-27.168	2.49327e-108
rs7194761	16	4522367	cg08645402	16	4508243	0.733061	0.0777528	-0.0352981	-27.1644	2.60799e-108
rs7565313	2	232054514	cg07929768	2	232055508	0.432781	0.155497	0.0806754	27.1517	3.05985e-108
rs10751359	10	45360594	cg15331834	10	45360969	0.413848	0.163556	0.0697944	27.1513	3.07493e-108
rs35760493	1	153596603	cg16348003	1	153589781	0.723371	0.156809	0.0660595	27.1474	3.2303e-108
rs6806003	3	132120189	cg26709343	16	69373945	0.0513022	0.0426727	0.0138669	27.1455	3.30603e-108
rs2874900	17	13505904	cg19298225	17	13506284	0.297422	0.194611	-0.0888524	-27.1322	3.9108e-108
rs2114686	10	123211880	cg24794052	10	123127861	0.783436	0.154307	0.0621825	27.1244	4.31193e-108
rs1830084|rs111175968	3	133508464	cg08048268	3	133502702	0.513289	0.295693	-0.133386	-27.1142	4.90041e-108
rs10854168	20	61669550	cg08045932	20	61659980	0.455229	0.229182	-0.10812	-27.1132	4.96456e-108
rs2074165	17	40267299	cg20291162	17	40259547	0.469858	0.176891	-0.0964387	-27.0959	6.1718e-108
rs12127443	1	112045463	cg02947253	1	112046700	0.582597	0.147342	0.0778094	27.0946	6.26766e-108
rs11198380	10	120144096	cg23160142	10	120154512	0.137314	0.089428	0.0580978	27.0808	7.45445e-108
rs10992304	9	95085365	cg14631576	9	95140430	0.74633	0.156076	-0.0649116	-27.0773	7.79117e-108
rs188415592	18	77016286	cg24884543	18	77139072	0.186766	0.124283	0.183974	27.0648	9.11495e-108
rs7304675	12	92464665	cg14272049	12	92453691	0.736368	0.149643	-0.0694877	-27.0495	1.10481e-107
rs2292009	12	75875995	cg13500029	12	75873039	0.727292	0.140172	0.0586938	27.0447	1.17402e-107
rs3010562	6	167765251	cg21158431	6	167786059	0.309979	0.323289	0.151139	27.0409	1.23119e-107
rs2804468	10	33702031	cg11760395	10	33701708	0.771573	0.172882	-0.0822082	-27.0344	1.33488e-107
rs1560725|rs386537981	19	45543787	cg15224348	19	45543538	0.614861	0.163654	0.0657486	27.0279	1.44861e-107
rs9356140	6	164176942	cg10464773	6	164171506	0.624023	0.252036	-0.104831	-27.0259	1.48665e-107
rs12376130	9	94620277	cg17920936	9	94710553	0.724539	0.173155	-0.0778217	-27.0246	1.51069e-107
rs11748355	5	3339548	cg26479667	5	3339581	0.833436	0.101669	-0.0518076	-27.0235	1.53157e-107
rs1543787	4	3391297	cg08817983	4	3391423	0.624926	0.265676	-0.107997	-27.0195	1.61149e-107
rs12436740	14	102908655	cg05150608	14	102990211	0.483315	0.152079	0.073625	27.0184	1.6338e-107
NA	12	12872484	cg27423445	12	12879764	0.501727	0.14968	0.0765994	27.0144	1.71832e-107
rs34038694	14	101512072	cg19560831	14	101512612	0.749947	0.192777	0.087268	26.9988	2.08809e-107
rs34411747	12	9525842	cg13830619	12	9555480	0.703742	0.488856	0.205668	26.9979	2.11311e-107
NA	7	99685197	cg23472400	7	99704848	0.800057	0.228797	0.0773793	26.9887	2.37329e-107
rs34381905	20	47440856	cg14714222	20	47440761	0.422686	0.195886	-0.106364	-26.9843	2.50653e-107
rs2271089	17	79210707	cg11345693	17	79170810	0.593265	0.27767	-0.114535	-26.9843	2.50753e-107
rs2074225	11	60776306	cg27098804	11	60776124	0.575039	0.270804	-0.109826	-26.9803	2.63489e-107
rs2741523	20	43920446	cg20256260	20	43936981	0.294345	0.107436	-0.0652436	-26.9781	2.70995e-107
rs12122827	1	202172769	cg04811114	1	202172778	0.325502	0.273306	0.173227	26.9706	2.97614e-107
rs11214595	11	113259658	cg05590274	11	113262625	0.329285	0.124064	0.0538615	26.9701	2.99714e-107
rs13281660	8	145164617	cg26272248	8	145163034	0.737676	0.215384	-0.171584	-26.9689	3.04255e-107
rs56178329	10	5708434	cg11519256	10	5708881	0.0923527	0.0567263	0.0363305	26.9665	3.13573e-107
rs17389605	13	24062817	cg08381620	13	24062873	0.457862	0.268281	0.20243	26.9502	3.84557e-107
rs10028648	4	61368726	cg16201418	4	61367032	0.699004	0.194157	-0.0814057	-26.9491	3.90265e-107
rs9295215	6	163673183	cg07343445	6	163673130	0.159948	0.152501	0.0886051	26.9486	3.92405e-107
rs2817137	1	3105160	cg00254258	1	3105189	0.624064	0.263846	-0.125858	-26.9468	4.0142e-107
rs2335855|rs386565149	4	1237968	cg25897951	4	1244024	0.690284	0.209354	0.0768948	26.9036	6.91268e-107
rs491164	1	40209408	cg15475427	1	39979401	0.776751	0.209368	-0.119744	-26.8936	7.83722e-107
rs1470747|rs386533349	7	50627009	cg13232821	7	50628718	0.809916	0.101735	-0.0516991	-26.89	8.19564e-107
rs532440	6	160697628	cg19643109	6	160697625	0.499156	0.20284	0.0908535	26.8771	9.64599e-107
rs80335740	4	38070984	cg12958046	4	38019409	0.602515	0.181789	0.119556	26.8758	9.80536e-107
rs4768697	12	46748965	cg15584813	12	47219626	0.336618	0.146182	0.0743867	26.8737	1.00601e-106
rs7771405	6	155460597	cg24207161	6	155464712	0.145779	0.108356	0.0533334	26.8609	1.18252e-106
rs1762509	1	107592959	cg00944433	1	107599041	0.444008	0.127175	-0.0582003	-26.8531	1.30423e-106
rs2313167	8	22562754	cg03720745	8	22561445	0.527051	0.179716	-0.0719509	-26.8396	1.54555e-106
rs3889724	4	6072086	cg24769849	4	6072170	0.530002	0.157653	0.073566	26.8388	1.56022e-106
rs1571732	21	42517559	cg20727124	21	42520659	0.771601	0.138875	0.0618189	26.823	1.90415e-106
rs60476496	15	45713801	cg26924012	15	45694286	0.158345	0.108378	0.0595835	26.8217	1.93371e-106
rs257361	5	171057133	cg10881242	5	171057282	0.239006	0.301714	-0.0997974	-26.8214	1.94326e-106
rs17455179	2	181471557	cg23363182	2	181467187	0.725086	0.185214	-0.0773548	-26.8197	1.98432e-106
rs71373490	17	71756156	cg02341645	17	71756141	0.677661	0.270774	-0.189252	-26.8174	2.04301e-106
rs1892201	1	15520272	cg09249173	1	15522850	0.770928	0.202576	-0.0812939	-26.8124	2.17615e-106
rs111273776	12	110080643	cg13954206	12	110059808	0.354887	0.208229	0.15188	26.8005	2.52529e-106
rs11231749	11	64095178	cg00022866	11	64108440	0.40599	0.124791	-0.0661674	-26.7997	2.55186e-106
rs2737109	17	3602273	cg06468454	17	3591377	0.462455	0.196017	0.0907839	26.7987	2.58355e-106
rs77701604	16	8922386	cg01866455	16	8926201	0.744797	0.13676	-0.0855923	-26.7978	2.61218e-106
rs3798227	6	116324898	cg18764771	6	116381957	0.799853	0.12868	0.0564704	26.7971	2.63578e-106
rs11581105	1	202827551	cg06916670	1	202829945	0.617982	0.15561	-0.0675651	-26.7863	3.02022e-106
rs334881	5	54520702	cg01807862	5	54521833	0.76892	0.143055	-0.0928246	-26.783	3.14798e-106
rs56198161	8	49821987	cg22283653	8	49824208	0.145827	0.100421	-0.0510271	-26.766	3.89863e-106
rs624561|rs386602056	11	66414915	cg15964523	11	66469143	0.682045	0.16151	-0.0709189	-26.7594	4.23307e-106
rs11741863	5	140554606	cg18668511	5	140557227	0.714698	0.205477	-0.117784	-26.745	5.07751e-106
rs12122827	1	202172769	cg06825163	1	202172912	0.382612	0.299964	0.165926	26.7423	5.25343e-106
rs137989701	17	42845453	cg15681981	17	42833328	0.786851	0.10252	-0.265594	-26.7378	5.55354e-106
rs580142	11	74485926	cg18145911	11	74660517	0.141954	0.0790006	0.0406445	26.729	6.20431e-106
rs12044149	1	67600686	cg12940439	1	67600707	0.138393	0.111412	0.05891	26.7268	6.37988e-106
rs2727349	17	61951722	cg06873352	17	61820015	0.219902	0.188849	-0.0815735	-26.7255	6.48628e-106
rs34833986	5	16769961	cg01012572	5	16785051	0.667656	0.148042	0.0859288	26.7223	6.74901e-106
rs4802563	19	49620236	cg08382737	19	49617001	0.591858	0.300773	0.115149	26.7219	6.78975e-106
rs72641835	1	9336748	cg25755851	1	9335794	0.171688	0.172661	0.107688	26.7154	7.36397e-106
rs2701898	8	1020812	cg04851639	8	1020857	0.847095	0.0795155	-0.037504	-26.7043	8.47107e-106
rs743998|rs386610176	20	42185536	cg21685427	20	42187356	0.516211	0.177434	0.100526	26.7008	8.84468e-106
rs12708934	16	53416319	cg04506728	16	53407722	0.830483	0.199184	-0.113878	-26.6985	9.11052e-106
rs3897927	13	28562901	cg02645340	13	28553783	0.612586	0.159921	-0.0618073	-26.6981	9.15631e-106
rs1350344	3	14217576	cg20104055	3	14219389	0.720395	0.104254	-0.0440814	-26.698	9.16079e-106
rs12122827	1	202172769	cg26347746	1	202172848	0.40768	0.283204	0.158825	26.6904	1.00847e-105
rs1215649	1	90278842	cg06121193	1	90282411	0.815366	0.118687	-0.0627319	-26.6869	1.05373e-105
rs35682	3	10328782	cg09876440	3	10325981	0.537479	0.150689	-0.0633653	-26.685	1.07941e-105
rs7294548	12	50543201	cg09918394	12	50523625	0.77645	0.273358	0.109389	26.6725	1.26222e-105
NA	1	19111072	cg26220594	1	19110978	0.468394	0.562296	0.2166	26.6702	1.30028e-105
rs780117	2	27698343	cg11618577	2	27665543	0.506777	0.160172	-0.0876574	-26.6557	1.55943e-105
NA	7	73220024	cg02237119	7	73256414	0.562946	0.14999	-0.079137	-26.6507	1.66229e-105
rs10254823	7	44081569	cg22785672	7	44083650	0.582538	0.125218	-0.0683543	-26.6492	1.69217e-105
rs7644362	3	71829242	cg03457142	3	71804859	0.467951	0.185516	-0.104749	-26.6407	1.88498e-105
rs132848	22	45559771	cg14073011	6	25140063	0.660331	0.171767	0.0873308	26.6354	2.01376e-105
rs3753559	1	175162268	cg00958927	1	175162553	0.601115	0.18102	0.0788906	26.6266	2.25031e-105
rs2724506	3	27637962	cg14143723	3	27638612	0.733434	0.168683	-0.0635879	-26.6206	2.42649e-105
rs4477280	1	9710559	cg26573321	1	9711663	0.0875876	0.0495797	0.0217003	26.6129	2.67207e-105
rs11611354	12	124153639	cg05384724	12	124155451	0.395688	0.169261	-0.0717377	-26.602	3.0667e-105
rs7125695	11	75908131	cg04588336	11	75916460	0.577106	0.249907	0.106469	26.6002	3.13642e-105
NA	7	12443938	cg19397885	7	12444115	0.509203	0.236358	-0.122407	-26.5721	4.46711e-105
NA	17	79634062	cg10116675	17	79634999	0.60673	0.160266	0.0980567	26.5712	4.5156e-105
rs9880307	3	16974610	cg24159436	3	16974681	0.473796	0.171851	0.0775826	26.5591	5.26022e-105
rs72852235	17	72350362	cg14952312	17	72350710	0.511871	0.168214	-0.081488	-26.5557	5.48998e-105
rs6682883	1	227635598	cg23173402	1	227635558	0.650431	0.184762	0.134774	26.5528	5.68898e-105
rs135875	22	50012419	cg21714878	22	50052407	0.638564	0.203761	-0.0966543	-26.5485	6.00651e-105
rs10902237	11	944801	cg05626073	11	971527	0.359441	0.286233	0.107	26.5485	6.01087e-105
NA	4	1290431	cg21593149	4	1300163	0.766951	0.143352	0.0585599	26.5411	6.59208e-105
rs40535	16	3506222	cg00484396	16	3507460	0.124031	0.111749	0.0668609	26.5386	6.80847e-105
NA	1	26645969	cg19677267	1	26645161	0.223771	0.137963	0.0760936	26.5385	6.81437e-105
rs11511653	10	5097335	cg21001231	8	122679949	0.915305	0.0515481	-0.0281151	-26.5186	8.75653e-105
rs7463876	8	1704476	cg17694851	8	1707553	0.932125	0.0575782	-0.0319603	-26.5181	8.80236e-105
rs299957	16	86795363	cg05457730	16	86795490	0.768394	0.280101	-0.219248	-26.518	8.81245e-105
rs10987301	9	129250688	cg15282417	9	129245246	0.68758	0.199557	0.0881853	26.5084	9.95343e-105
rs972884	12	4937575	cg19870512	12	4919081	0.209865	0.288212	0.121281	26.5074	1.0079e-104
rs12482654	21	43920492	cg20460554	21	43917260	0.697241	0.133089	-0.0716542	-26.4996	1.11152e-104
rs8041103	15	85226652	cg17173187	15	85201210	0.242038	0.12045	0.0648246	26.4967	1.15269e-104
rs2475433	10	103048354	cg13473803	10	103048104	0.397099	0.173614	-0.112078	-26.491	1.23876e-104
rs4907430	12	131914777	cg27272098	12	131921882	0.139297	0.0944163	0.0414727	26.4834	1.36341e-104
NA	11	128422617	cg14718848	11	128420863	0.488467	0.182697	-0.0713293	-26.4759	1.49771e-104
rs11641194	16	88773528	cg00520378	16	88773576	0.445282	0.239	0.108932	26.4736	1.54183e-104
NA	19	29233988	cg12756686	19	29218302	0.307595	0.386653	0.19561	26.4734	1.54632e-104
rs1889755	1	26527809	cg08133631	1	26527909	0.496869	0.302412	-0.171849	-26.4652	1.71283e-104
rs10937914	4	2760732	cg25585279	4	2763026	0.705674	0.146778	-0.0612903	-26.4651	1.71558e-104
rs2318058	13	112574991	cg25344322	13	112575014	0.90914	0.0781648	0.0351817	26.4455	2.1947e-104
rs303826	12	52208913	cg20077028	12	52208899	0.537158	0.21794	-0.114954	-26.4303	2.65939e-104
NA	8	594397	cg26554054	8	600488	0.913033	0.105296	-0.0646326	-26.4301	2.66482e-104
rs7953711	12	3116276	cg08182446	15	27216012	0.0862016	0.0646085	0.0479141	26.4141	3.26041e-104
rs1868423	2	226029555	cg14307605	2	226029766	0.284296	0.154993	0.0878923	26.4043	3.68636e-104
rs10175462	2	113988492	cg21550016	2	113992930	0.705631	0.320448	0.131265	26.397	4.04125e-104
rs10790366	11	119967769	cg00422578	11	119968331	0.553026	0.153767	0.0629583	26.3968	4.05368e-104
rs10218676	1	231150162	cg10324224	1	231115997	0.62712	0.162624	0.061488	26.388	4.52641e-104
rs12193331	6	82299119	cg00265826	6	82323837	0.142624	0.140596	0.0894348	26.3743	5.37571e-104
rs7904928	10	50508613	cg13745632	10	50507003	0.675055	0.132436	-0.0858416	-26.3715	5.57259e-104
NA	1	162484943	cg00859178	1	162467208	0.643536	0.230916	-0.0946692	-26.3622	6.26503e-104
rs10932131	2	206699721	cg14400541	2	206692685	0.617554	0.16047	-0.0608074	-26.3586	6.54881e-104
rs31189	5	126858408	cg02762363	5	126852998	0.25254	0.16065	0.0649811	26.3449	7.78902e-104
rs56792493	16	31417032	cg10451425	16	31478370	0.671729	0.219259	-0.112338	-26.3437	7.90174e-104
rs2439383	15	66943809	cg05406088	15	66947617	0.248937	0.426763	0.345844	26.3318	9.18085e-104
rs4959380	6	684269	cg26889659	6	684090	0.67376	0.253926	-0.121732	-26.3245	1.00639e-103
rs34226635	14	54812453	cg23511824	14	54816172	0.370111	0.201614	-0.0804889	-26.322	1.03908e-103
rs1294416	6	6741327	cg06612196	6	6737390	0.477085	0.192935	0.0800449	26.3195	1.0716e-103
NA	17	8245103	cg14021168	17	8242177	0.749674	0.0945002	0.0385865	26.319	1.07782e-103
rs6960062	7	884665	cg00475322	7	917719	0.380838	0.154036	0.0687099	26.319	1.07877e-103
rs12920398	16	508676	cg02296627	16	508045	0.593221	0.126648	0.0511141	26.316	1.12054e-103
rs12409898	1	232941153	cg00951395	1	232941775	0.336731	0.27251	0.127361	26.3118	1.1812e-103
NA	6	26594542	cg26531700	6	26746687	0.248139	0.245746	0.0918635	26.3053	1.28184e-103
NA	1	26556284	cg20616108	1	26547234	0.468743	0.149792	-0.0790518	-26.3031	1.31695e-103
rs257361	5	171057133	cg07871442	5	171057196	0.220621	0.245805	-0.0832829	-26.3	1.3692e-103
rs7153481	14	33399405	cg10727171	14	33407334	0.299469	0.327564	0.135391	26.294	1.4769e-103
rs2060968	8	144603486	cg00404280	8	144631887	0.527809	0.200442	-0.10322	-26.2904	1.54666e-103
rs7487063	12	133205980	cg18164508	12	133235007	0.715003	0.187134	-0.109642	-26.2882	1.58937e-103
rs61562183	8	58186465	cg22535103	8	58192502	0.686785	0.216943	-0.136554	-26.2641	2.15325e-103
NA	14	104710191	cg20956390	14	104734475	0.364503	0.172027	0.0784674	26.2613	2.23033e-103
rs4491510	16	87086729	cg08971217	16	87086785	0.364896	0.174925	0.0805419	26.2602	2.26115e-103
rs61116354	2	208883052	cg09368486	2	208890779	0.362315	0.166268	0.0814821	26.2435	2.79101e-103
rs11661869	18	11951280	cg00918181	18	11947875	0.197682	0.201991	0.140611	26.236	3.06567e-103
rs59899852	11	76323422	cg03807330	11	76327232	0.60857	0.10029	0.0650749	26.2255	3.5006e-103
rs326390	12	125806198	cg03923277	12	104359732	0.376164	0.405111	-0.140664	-26.2181	3.84233e-103
rs11118420	1	219966068	cg07216884	1	219964455	0.718437	0.161582	-0.0795839	-26.213	4.09591e-103
rs6962998	7	157487013	cg05124021	7	157487066	0.147207	0.131848	0.0663592	26.1945	5.16869e-103
rs2912444	19	37039069	cg07624650	19	37064219	0.0710347	0.0484765	-0.0236379	-26.1919	5.33977e-103
rs6801859	3	40493218	cg02782426	3	40428986	0.184054	0.116872	0.0546462	26.1902	5.45679e-103
rs1499938	3	115186114	cg14944696	3	115155686	0.542627	0.146176	-0.101538	-26.1874	5.65216e-103
rs56058208	21	34441698	cg00274965	21	34405681	0.38532	0.460645	0.221223	26.1817	6.07414e-103
rs11230766	11	61426582	cg19838087	11	61442541	0.368967	0.218352	0.0875633	26.1794	6.25002e-103
rs112628073	11	73013626	cg14108978	11	73021145	0.90254	0.0553312	-0.0429448	-26.1767	6.46928e-103
rs12122827	1	202172769	cg05044291	1	202172867	0.254034	0.226857	0.127476	26.1709	6.9573e-103
rs245761	5	170493128	cg08358803	5	170288742	0.736506	0.171685	-0.0839753	-26.1684	7.17652e-103
rs35398536	2	3704240	cg00999904	2	3704751	0.766192	0.204847	-0.141888	-26.1637	7.61983e-103
rs4873803	8	144654594	cg15537850	8	144661051	0.670617	0.131205	0.0589662	26.1625	7.73621e-103
rs10773765	12	130767334	cg14604444	12	130766091	0.863058	0.190906	-0.122766	-26.1545	8.55181e-103
rs6565497	17	78912633	cg03641032	17	78911768	0.613229	0.168745	-0.0702394	-26.1461	9.5048e-103
rs972884	12	4937575	cg10671668	12	4919230	0.184836	0.287571	0.125519	26.1441	9.7487e-103
rs72689010	8	143485800	cg17721355	8	143516572	0.582956	0.127179	0.0590114	26.1392	1.03647e-102
rs4784671	16	56514288	cg07280206	16	56554249	0.351048	0.138904	-0.0743532	-26.1342	1.10363e-102
rs4965466	15	99806713	cg21416022	15	99789661	0.256435	0.139459	0.124406	26.1304	1.15858e-102
NA	3	185301590	cg11274856	3	185301563	0.706686	0.112432	0.0538798	26.1288	1.18171e-102
rs3818797	1	111728610	cg15591803	1	111733668	0.43771	0.21082	-0.0947137	-26.1279	1.19511e-102
rs11709127	3	20228009	cg00235661	3	20228976	0.817621	0.111724	-0.0574624	-26.1245	1.24802e-102
rs2395655	6	36645696	cg11920449	6	36645608	0.207373	0.132055	-0.0465483	-26.1203	1.31571e-102
rs6586858	8	19555222	cg11095122	8	19540734	0.624283	0.182291	-0.0791488	-26.1122	1.45558e-102
rs2504772	1	27755909	cg24932660	1	27709575	0.473647	0.136414	-0.10594	-26.1043	1.60803e-102
rs11187406	10	95146306	cg13669036	10	95146250	0.338389	0.168385	0.0708146	26.104	1.61571e-102
rs11919447	3	134090703	cg15709065	3	134090737	0.721968	0.156782	0.0693772	26.1004	1.68972e-102
rs73389068	6	27725486	cg08798685	6	27730294	0.872852	0.0683339	-0.26553	-26.0998	1.70271e-102
rs57203345	7	142780310	cg11323483	7	142828068	0.814634	0.140822	-0.091899	-26.0907	1.9083e-102
rs72807553	16	89812299	cg03809021	16	89831123	0.392409	0.212517	0.119448	26.0873	1.99217e-102
rs34296882	22	50098333	cg22070880	22	50098194	0.245084	0.14674	0.084559	26.0866	2.01108e-102
rs1203103	4	3463882	cg00123128	4	3464702	0.641857	0.255093	-0.130762	-26.077	2.26884e-102
rs9630991	2	191432139	cg10560079	2	191398806	0.181768	0.138006	-0.0624025	-26.0769	2.27137e-102
rs73372463	21	37454654	cg27307781	21	37442289	0.0430512	0.0236621	0.236344	26.0688	2.51595e-102
rs972884	12	4937575	cg11224582	12	4919138	0.289321	0.262858	0.106381	26.0669	2.57674e-102
rs2296805	6	42928758	cg25671484	6	42927993	0.608287	0.172443	0.075789	26.0663	2.59711e-102
rs8076163	17	46120325	cg13416381	17	46090231	0.488789	0.129452	0.0772795	26.0607	2.78418e-102
rs2145154	14	69095847	cg06572093	14	69095231	0.302546	0.239028	0.0974451	26.0544	3.01631e-102
rs3793618	9	124981669	cg14453967	9	124975560	0.662243	0.119526	-0.0551899	-26.0534	3.05345e-102
rs9380056	6	28104476	cg12963246	6	28129442	0.130821	0.090343	0.0439452	26.0447	3.40679e-102
rs7987644	13	113274195	cg00931874	13	113274535	0.748012	0.192589	-0.0878724	-26.0429	3.4831e-102
rs73178870	8	671714	cg22307444	8	672057	0.466717	0.254335	0.13621	26.0418	3.53554e-102
rs4965466	15	99806713	cg25385940	15	99789637	0.290531	0.231283	0.200984	26.0402	3.60463e-102
rs16867245	2	10059844	cg16155081	2	9983211	0.239041	0.130349	0.0893779	26.0328	3.95879e-102
rs3897927	13	28562901	cg09781827	13	28553805	0.344132	0.178089	-0.0719075	-26.0308	4.05995e-102
rs9934328	16	67573367	cg00452882	16	67687119	0.858038	0.191677	-0.118484	-26.028	4.20498e-102
rs10947432	6	33676556	cg06253072	6	33679850	0.154224	0.087352	0.0447063	26.0213	4.5715e-102
rs17425881	13	48523567	cg18221580	13	48575897	0.713605	0.167719	-0.104588	-26.0204	4.62802e-102
rs76007885	3	195618039	cg01079515	3	195576629	0.811406	0.337133	-0.193132	-26.0134	5.05023e-102
rs45455308	7	150555810	cg06221570	7	150558377	0.622309	0.0875909	0.0514156	26.003	5.76108e-102
rs59601467	8	124193488	cg26820168	8	124217896	0.537012	0.171428	0.133355	25.9935	6.49409e-102
rs10041033|rs113109984|rs151135331	5	49674096	cg15950743	5	49708521	0.88553	0.0886706	-0.0497425	-25.9912	6.67869e-102
rs10175462	2	113988492	cg11763394	2	113992921	0.71082	0.306536	0.127604	25.9811	7.58663e-102
rs11862061	16	1858365	cg00935504	16	1863053	0.4656	0.241564	0.168176	25.9787	7.8176e-102
rs72963905	2	219547027	cg02176678	2	219576539	0.670505	0.203933	-0.0780055	-25.9763	8.06478e-102
rs3021337	12	121163261	cg21721566	12	121163144	0.62398	0.137422	0.0653532	25.9738	8.31644e-102
rs12937519|rs57740817	17	39503163	cg08225551	17	39508017	0.628918	0.142283	-0.0749514	-25.972	8.51227e-102
rs11246815	12	132287553	cg10319629	12	132285459	0.832601	0.0991616	-0.0621711	-25.9669	9.06875e-102
rs10915958	1	226389655	cg18354264	1	226411008	0.450774	0.201877	0.0943075	25.9636	9.46091e-102
rs1227803	19	37275585	cg19718563	19	37266748	0.66115	0.168487	0.0712464	25.9577	1.01847e-101
NA	17	46653871	cg25032089	17	46643351	0.693172	0.303322	0.117427	25.9541	1.0655e-101
rs76223986	15	57667225	cg01089516	15	57668261	0.784931	0.124111	-0.098757	-25.9321	1.40697e-101
rs11809965	1	3733161	cg10625090	1	3731643	0.885898	0.0573771	0.0281728	25.9255	1.52854e-101
rs2240509	12	1750597	cg20341251	12	1754156	0.590319	0.163967	-0.0908851	-25.9195	1.64845e-101
rs7475218	10	92709403	cg07620928	10	92689909	0.5398	0.220103	-0.0886841	-25.9161	1.72119e-101
rs11124097	2	106878601	cg10313151	2	106882254	0.794532	0.326528	-0.146137	-25.9107	1.84058e-101
rs10112386	8	74281152	cg21550804	8	74282865	0.329544	0.315933	0.211231	25.905	1.97764e-101
rs2018467	22	50064279	cg10356904	22	49881777	0.694688	0.231062	0.0849616	25.8928	2.30831e-101
NA	2	200731287	cg17644776	2	200775616	0.454672	0.189162	-0.0711847	-25.8793	2.73441e-101
rs4876093	8	1257933	cg08687507	8	1250400	0.546137	0.162248	-0.0764709	-25.8774	2.80044e-101
rs28409853	15	52447839	cg00638797	15	52447793	0.515253	0.242721	0.150455	25.8737	2.93532e-101
rs4520357	1	3806643	cg26020826	1	3820550	0.606815	0.114096	0.0507241	25.8716	3.01386e-101
rs16987211	2	20095847	cg14766231	2	20103092	0.421181	0.19336	0.146703	25.8462	4.14806e-101
rs13273921	8	143689435	cg10104451	8	143696006	0.152037	0.114185	-0.0421292	-25.8448	4.22526e-101
rs731245	13	47472266	cg24118521	13	47472330	0.864517	0.138597	-0.0498606	-25.8372	4.64531e-101
rs2029858	1	62107806	cg08035234	1	62107430	0.125539	0.127155	0.0569967	25.8372	4.64636e-101
rs7029206	9	72433081	cg14181724	9	72436057	0.42415	0.0978086	-0.0720467	-25.8294	5.12524e-101
rs9329248	8	11618107	cg11123440	8	11619852	0.584279	0.263088	0.155039	25.8291	5.1433e-101
rs12996209	2	3712397	cg25251562	2	3704773	0.797961	0.200411	-0.120742	-25.8291	5.14413e-101
rs7085104	10	104628873	cg08772003	10	104629869	0.438472	0.224752	-0.100572	-25.829	5.1507e-101
NA	8	143858846	cg17888033	8	143858414	0.375644	0.170123	0.0656831	25.8288	5.16385e-101
NA	1	182980014	cg22809683	1	182998916	0.603304	0.16611	0.0661744	25.8285	5.18764e-101
rs6880703	5	77149418	cg17034331	5	77146318	0.74126	0.220002	-0.0819533	-25.8267	5.306e-101
rs1830084|rs111175968	3	133508464	cg11941060	3	133502564	0.808701	0.108979	-0.0540587	-25.8254	5.38799e-101
rs10254103	7	116890260	cg03772108	7	116889900	0.500852	0.142529	0.0677236	25.8241	5.47873e-101
rs78558003	19	53229663	cg22067481	19	53234126	0.824286	0.122744	-0.139994	-25.8136	6.25835e-101
rs7171392	15	33487521	cg11775292	15	33487631	0.477149	0.1971	0.104802	25.8118	6.39678e-101
rs6959881	7	102948816	cg06155229	7	102937535	0.599728	0.202605	-0.167275	-25.8058	6.90277e-101
rs1632597	5	1875037	cg15595755	5	1867978	0.43664	0.433469	-0.165476	-25.7965	7.75682e-101
rs6659854	1	231738991	cg04892437	1	231737901	0.748382	0.244859	0.0905798	25.7942	7.98347e-101
rs9380056	6	28104476	cg23281280	6	28129359	0.213883	0.153028	0.0821742	25.7916	8.25626e-101
rs34294410	21	40555160	cg11890956	21	40555474	0.0475409	0.0272894	0.0141287	25.7912	8.2897e-101
NA	6	167173313	cg12285184	6	167173343	0.844744	0.100998	-0.0448328	-25.7904	8.38253e-101
rs150687233	6	23121847	cg04135377	6	23181388	0.54729	0.258112	-0.0955697	-25.7869	8.75301e-101
[truncated: 18,003 more rows]
